# Supplementary material for: 2-(2,6-Dimethoxy­phen­yl)-5-hydr­oxy-7-meth­oxy-4H-1-benzopyran-4-one
Source: Acta Crystallogr Sect E Struct Rep Online. 2009 Aug 29;65(Pt 9):o2262. doi: 10.1107/S1600536809032383 (PMC2970052; doi:10.1107/S1600536809032383)
Supplement: Supplementary file 2 [file e-65-o2262-Isup2.hkl]

#
# h,k,l, Fc-squared, Fo-squared, sigma(Fo-squared) and status flag
#
data_I
_shelx_title ' ae8kris in P2(1)/n'
_shelx_refln_list_code          4
_shelx_F_calc_maximum      236.29
_exptl_crystal_F_000       688.00
_reflns_d_resolution_high  0.8409
 
loop_
 _symmetry_equiv_pos_as_xyz
 'x, y, z'
 '-x+1/2, y+1/2, -z+1/2'
 '-x, -y, -z'
 'x-1/2, -y-1/2, z-1/2'
 
_cell_length_a    11.0029
_cell_length_b    11.0154
_cell_length_c    13.7337
_cell_angle_alpha  90.000
_cell_angle_beta  113.159
_cell_angle_gamma  90.000
 
_shelx_F_squared_multiplier     1.000
 
loop_
 _refln_index_h
 _refln_index_k
 _refln_index_l
 _refln_F_squared_calc
 _refln_F_squared_meas
 _refln_F_squared_sigma
 _refln_observed_status
   2   0   0      156.69      194.15      6.06 o
   4   0   0     6055.70     6207.14    106.21 o
   6   0   0      150.83      139.85      3.81 o
   8   0   0        3.33        1.24      1.75 o
  10   0   0      416.03      473.25     14.92 o
  12   0   0      293.01      316.15     11.94 o
   1   1   0      983.52     1060.95     18.99 o
   2   1   0     5137.70     5746.89    103.62 o
   3   1   0      173.89      189.64      2.91 o
   4   1   0      576.56      580.36      7.80 o
   5   1   0       44.51       49.91      1.36 o
   6   1   0      307.50      328.91      5.11 o
   7   1   0       17.01       17.29      1.12 o
   8   1   0       17.10       18.06      1.79 o
   9   1   0        9.02       11.88      1.75 o
  10   1   0       80.42       85.80      5.67 o
  11   1   0      163.77      178.43      5.80 o
   1   2   0     7058.28     7086.64    120.62 o
   2   2   0    21887.72    19013.48    296.21 o
   3   2   0      385.92      354.53     11.39 o
   4   2   0      200.00      205.86      4.55 o
   5   2   0      819.85      852.34     11.29 o
   6   2   0      192.34      191.95      3.45 o
   7   2   0       50.81       56.31      3.88 o
   8   2   0      540.34      562.22     11.36 o
   9   2   0        0.06       -0.53      1.30 o
  10   2   0       91.39       97.90      3.93 o
  11   2   0       74.51       78.83      3.67 o
   1   3   0     4984.35     5042.50     69.04 o
   2   3   0      774.79      794.26      9.33 o
   3   3   0      468.93      493.81      6.46 o
   4   3   0     3880.61     3979.13     55.52 o
   5   3   0      325.72      334.15      5.73 o
   6   3   0      617.64      626.44      8.92 o
   7   3   0       14.04       20.22      1.49 o
   8   3   0      223.80      235.22      5.26 o
   9   3   0      540.36      557.62     11.51 o
  10   3   0       22.77       30.14      2.17 o
  11   3   0       12.63       13.84      1.69 o
   0   4   0     3161.79     3109.24     60.13 o
   1   4   0     1735.95     1693.63     21.46 o
   2   4   0      351.72      346.47      4.25 o
   3   4   0      337.07      272.34      3.91 o
   4   4   0     2024.57     2120.30     23.41 o
   5   4   0       61.14       66.89      2.37 o
   6   4   0        0.06       -0.10      0.71 o
   7   4   0      276.47      257.49      7.62 o
   8   4   0        1.02       -0.33      2.73 o
   9   4   0      192.82      205.37      5.57 o
  10   4   0        0.87        2.74      1.13 o
  11   4   0        0.98        2.07      1.26 o
   1   5   0     3466.76     3600.51     48.33 o
   2   5   0      731.38      805.93     10.85 o
   3   5   0     3412.50     3289.51     35.67 o
   4   5   0       46.12       51.15      1.23 o
   5   5   0      244.16      241.01      3.62 o
   6   5   0       43.90       45.23      1.41 o
   7   5   0      453.80      457.43      6.94 o
   8   5   0       73.57       75.61      2.57 o
   9   5   0       29.75       31.30      3.07 o
  10   5   0       42.32       51.38      4.01 o
  11   5   0       28.35       30.28      3.37 o
   0   6   0      251.94      276.67      6.58 o
   1   6   0     1015.58     1029.32     13.05 o
   2   6   0       78.15       89.98      1.96 o
   3   6   0       95.57      110.58      2.36 o
   4   6   0      104.49       99.76      2.34 o
   5   6   0       57.11       52.57      2.50 o
   6   6   0       94.15       89.15      2.45 o
   7   6   0      346.22      363.14      7.10 o
   8   6   0        1.68       -0.13      1.81 o
   9   6   0        0.52        0.98      1.19 o
  10   6   0       27.63       28.96      2.42 o
   1   7   0      837.84      804.89     21.97 o
   2   7   0       30.66       28.72      1.08 o
   3   7   0      203.62      214.30      4.15 o
   4   7   0       26.91       33.08      1.38 o
   5   7   0      448.75      423.30      6.76 o
   6   7   0      395.49      395.93      6.61 o
   7   7   0      494.57      490.63      9.03 o
   8   7   0        9.15        9.66      1.45 o
   9   7   0        2.26        1.17      2.55 o
  10   7   0        0.01        0.16      2.56 o
   0   8   0      397.43      401.25     17.91 o
   1   8   0      231.63      228.28      4.46 o
   2   8   0      787.23      728.88     34.17 o
   3   8   0       32.63       30.19      1.79 o
   4   8   0       55.25       60.33      2.54 o
   5   8   0       26.65       29.35      1.86 o
   6   8   0      272.61      274.83      5.86 o
   7   8   0        7.86        6.79      1.45 o
   8   8   0       19.47       22.94      1.81 o
   9   8   0       22.69       26.42      2.52 o
   1   9   0      478.32      493.33      8.13 o
   2   9   0      620.57      612.53     11.29 o
   3   9   0      641.93      615.00     15.20 o
   4   9   0      234.92      230.46      9.55 o
   5   9   0        1.46        1.42      1.09 o
   6   9   0       30.61       28.46      2.59 o
   7   9   0        3.26        1.89      3.09 o
   8   9   0       15.74       16.92      3.24 o
   0  10   0       10.11        9.56      1.50 o
   1  10   0        1.45       -0.12      0.88 o
   2  10   0      193.62      175.40      4.82 o
   3  10   0        2.69        4.74      2.37 o
   4  10   0       52.31       56.87      2.65 o
   5  10   0       12.31       14.36      1.60 o
   6  10   0       31.25       36.87      2.96 o
   7  10   0        0.03        1.57      2.62 o
   1  11   0        0.21        1.44      1.33 o
   2  11   0      114.81      109.34      3.83 o
   3  11   0       11.55        8.79      1.40 o
   4  11   0      137.10      133.50      4.42 o
   5  11   0       74.28       81.61      3.40 o
   6  11   0       49.55       67.76      5.33 o
   0  12   0        6.87        7.07      1.61 o
   1  12   0       12.03       13.01      1.55 o
   2  12   0      126.79      127.47      4.37 o
   3  12   0       18.45       23.23      1.98 o
   4  12   0        6.34        5.61      1.43 o
   1  13   0        0.07        2.84      1.20 o
 -11   0   1      337.01      374.66     12.75 o
  -9   0   1       52.48       50.11      3.67 o
  -7   0   1      591.65      548.73     10.98 o
  -5   0   1      720.05      663.47     12.42 o
  -3   0   1      342.34      342.79      6.87 o
   1   0   1     4258.12     4412.89    118.63 o
   3   0   1      551.61      631.71     18.17 o
   5   0   1        1.44        4.82      0.98 o
   7   0   1        1.17        1.42      0.92 o
   9   0   1       80.09       84.99      5.16 o
  11   0   1        2.49        5.93      2.60 o
 -12   1   1       53.56       54.71      3.19 o
 -11   1   1        6.27        6.23      1.72 o
 -10   1   1       20.23       21.90      2.64 o
  -9   1   1      247.19      260.95      6.53 o
  -8   1   1       10.22        9.50      1.71 o
  -7   1   1       65.04       67.31      3.01 o
  -6   1   1      100.31       99.07      2.06 o
  -5   1   1      164.21      144.43      2.70 o
  -4   1   1       69.40       84.23      3.09 o
  -3   1   1       32.68       41.49      0.95 o
  -2   1   1     9698.64     9313.21    126.87 o
  -1   1   1     2958.83     2977.33     35.75 o
   0   1   1     1291.12     1332.01     13.12 o
   1   1   1     2856.59     3256.78    157.84 o
   2   1   1       51.09       56.09      2.58 o
   3   1   1        8.04        6.45      0.72 o
   4   1   1       52.88       46.76      1.87 o
   5   1   1      148.24      145.82      4.09 o
   6   1   1      247.30      258.14      4.42 o
   7   1   1       14.75       16.59      1.04 o
   8   1   1        4.50        6.06      1.48 o
   9   1   1       52.09       53.90      2.97 o
  10   1   1      102.13      110.63      4.37 o
  11   1   1      291.84      317.60      9.13 o
 -12   2   1       13.91       15.96      1.93 o
 -11   2   1      149.72      154.15      5.09 o
 -10   2   1      423.18      432.52      9.64 o
  -9   2   1      273.23      276.29      6.74 o
  -8   2   1        1.20        1.43      1.07 o
  -7   2   1     1830.31     1905.54     27.69 o
  -6   2   1      349.75      394.75      5.87 o
  -5   2   1       38.17       46.86      1.67 o
  -4   2   1     1641.32     1804.30     22.44 o
  -3   2   1     7141.30     7400.43     89.41 o
  -2   2   1      277.64      257.76      3.38 o
  -1   2   1     2092.72     2219.01     26.06 o
   0   2   1     1508.26     1538.98     18.37 o
   1   2   1      176.28      190.32      3.37 o
   2   2   1      471.12      534.45     11.08 o
   3   2   1     1157.98     1174.72     23.23 o
   4   2   1       68.27       74.48      2.65 o
   5   2   1      144.23      129.14      3.08 o
   6   2   1       42.37       44.09      1.54 o
   7   2   1        7.80        9.38      0.97 o
   8   2   1       22.37       19.97      1.56 o
   9   2   1      210.88      221.71      8.78 o
  10   2   1       94.75      101.81      4.15 o
  11   2   1       67.69       66.12      3.49 o
 -12   3   1       31.48       33.02      2.52 o
 -11   3   1        1.92        1.12      1.10 o
 -10   3   1       25.31       24.13      1.97 o
  -9   3   1       14.54       12.84      1.50 o
  -8   3   1       17.76       14.80      2.47 o
  -7   3   1        9.50       11.36      1.10 o
  -6   3   1      175.42      203.05      3.51 o
  -5   3   1        0.01        2.10      0.80 o
  -4   3   1      225.67      243.94      3.70 o
  -3   3   1     5777.11     5995.72    104.83 o
  -2   3   1     1842.99     1806.86     21.37 o
  -1   3   1     4498.13     4573.98     47.60 o
   0   3   1      170.97      128.49      3.17 o
   1   3   1     2726.72     2836.93     64.84 o
   2   3   1      382.96      414.86      8.22 o
   3   3   1        2.83       -2.05      4.20 o
   4   3   1      566.01      606.66     27.00 o
   5   3   1     1234.34     1337.85     17.37 o
   6   3   1      413.95      418.98      6.94 o
   7   3   1      185.29      165.61      7.98 o
   8   3   1      247.53      257.98      6.85 o
   9   3   1       27.51       27.00      2.18 o
  10   3   1       57.82       58.33      3.05 o
  11   3   1       15.13       12.13      1.92 o
 -11   4   1       14.92       24.26      4.84 o
 -10   4   1       16.33       16.09      1.56 o
  -9   4   1       43.71       41.68      2.32 o
  -8   4   1        0.79        0.60      0.81 o
  -7   4   1        4.43        4.35      1.16 o
  -6   4   1      264.21      286.69      4.58 o
  -5   4   1      704.57      614.50      8.76 o
  -4   4   1     1730.73     1824.47     20.17 o
  -3   4   1     2524.30     2633.90     28.53 o
  -2   4   1        6.97        4.13      0.30 o
  -1   4   1      197.74      207.16      3.21 o
   0   4   1      156.29      144.03      2.58 o
   1   4   1     1591.53     1593.61     35.69 o
   2   4   1      116.93      122.29      5.26 o
   3   4   1        3.10        5.86      0.61 o
   4   4   1       55.50       49.20      2.04 o
   5   4   1      500.29      494.78      8.13 o
   6   4   1       14.40       13.80      1.08 o
   7   4   1      240.56      230.31      5.32 o
   8   4   1       81.20       76.07      2.91 o
   9   4   1        1.07        1.37      1.22 o
  10   4   1        1.31        0.51      1.22 o
  11   4   1        0.02        3.00      1.24 o
 -11   5   1        0.04        0.90      1.58 o
 -10   5   1       45.43       47.72      3.71 o
  -9   5   1       62.34       53.09      2.35 o
  -8   5   1      168.44      156.06      3.68 o
  -7   5   1       15.15       11.30      0.89 o
  -6   5   1       68.95       68.04      1.60 o
  -5   5   1      347.80      321.93      4.38 o
  -4   5   1     1091.04     1102.75     12.60 o
  -3   5   1       14.43       20.95      0.67 o
  -2   5   1     1800.58     1911.82     24.02 o
  -1   5   1     1536.44     1596.72     19.67 o
   0   5   1      551.88      478.13     12.51 o
   1   5   1      891.23      926.88     12.46 o
   2   5   1       67.40       72.62      1.54 o
   3   5   1       32.17       23.26      0.92 o
   4   5   1        1.41        2.83      0.68 o
   5   5   1      928.45      880.87     10.65 o
   6   5   1      267.44      258.02      6.51 o
   7   5   1        8.74        9.20      1.16 o
   8   5   1      158.58      152.55      4.01 o
   9   5   1        1.84        4.22      1.96 o
  10   5   1        8.32        7.72      2.13 o
 -10   6   1       29.27       32.05      2.40 o
  -9   6   1      153.63      146.69      4.89 o
  -8   6   1        2.71        3.40      1.30 o
  -7   6   1      358.68      334.58      6.56 o
  -6   6   1       42.53       38.89      1.59 o
  -5   6   1      538.19      526.32      7.78 o
  -4   6   1     1146.93     1178.04     15.54 o
  -3   6   1       14.58       10.42      0.82 o
  -2   6   1      309.16      325.54      7.43 o
  -1   6   1      804.83      850.92     10.08 o
   0   6   1      147.14      129.90      2.13 o
   1   6   1        6.91        5.72      0.54 o
   2   6   1      456.58      426.66      6.35 o
   3   6   1      831.09      857.12     11.75 o
   4   6   1       47.40       57.37      2.13 o
   5   6   1      326.20      317.95      5.46 o
   6   6   1      361.86      371.87      6.35 o
   7   6   1       31.74       30.01      2.71 o
   8   6   1       91.58       95.54      3.40 o
   9   6   1        3.08        2.88      1.41 o
  10   6   1       13.51       16.47      1.96 o
 -10   7   1       14.52       18.22      1.99 o
  -9   7   1       17.95       16.50      1.88 o
  -8   7   1     1015.42     1039.12     16.74 o
  -7   7   1      328.75      337.06      6.75 o
  -6   7   1     1412.23     1396.36     21.10 o
  -5   7   1      119.94      120.12      2.76 o
  -4   7   1       14.40       17.66      1.27 o
  -3   7   1      191.09      168.72      7.24 o
  -2   7   1       33.16       30.74      1.48 o
  -1   7   1       66.24       60.64      2.35 o
   0   7   1        0.77        2.71      0.79 o
   1   7   1       29.09       32.70      1.37 o
   2   7   1       34.26       30.46      1.18 o
   3   7   1       58.55       54.24      1.67 o
   4   7   1      138.14      126.99      2.90 o
   5   7   1       49.79       49.00      1.88 o
   6   7   1      298.46      283.36      6.54 o
   7   7   1       59.94       63.95      2.65 o
   8   7   1        0.94        1.48      1.19 o
   9   7   1       19.66       22.56      3.45 o
  -9   8   1       45.36       39.26      2.23 o
  -8   8   1      260.00      258.96      5.85 o
  -7   8   1      164.09      167.66      6.66 o
  -6   8   1      226.09      211.82      4.81 o
  -5   8   1       19.22       18.38      1.49 o
  -4   8   1       84.57       81.79      2.85 o
  -3   8   1      197.37      167.78      7.78 o
  -2   8   1      787.33      755.79     13.06 o
  -1   8   1       11.79       14.11      1.05 o
   0   8   1       18.97       20.41      1.18 o
   1   8   1        0.38        2.79      1.15 o
   2   8   1      180.74      169.71      4.33 o
   3   8   1       48.11       40.44      2.42 o
   4   8   1     2262.46     2354.18     58.05 o
   5   8   1      366.87      373.28      9.38 o
   6   8   1        6.13        6.98      1.11 o
   7   8   1        0.04       -0.64      1.10 o
   8   8   1        7.96        5.15      1.42 o
   9   8   1      168.98      177.36      5.02 o
  -9   9   1       19.56       25.82      2.68 o
  -8   9   1      137.40      131.68      5.37 o
  -7   9   1       47.29       47.80      5.95 o
  -6   9   1       21.46       25.64      3.22 o
  -5   9   1        6.68        5.42      1.15 o
  -4   9   1       25.48       24.78      1.79 o
  -3   9   1     1250.17     1271.06     20.87 o
  -2   9   1      575.42      575.14     10.73 o
  -1   9   1       64.00       57.09      2.11 o
   0   9   1        0.37        0.30      0.73 o
   1   9   1       29.64       28.93      1.94 o
   2   9   1      106.52      101.06      3.36 o
   3   9   1        1.24       -0.98      1.22 o
   4   9   1        7.27        6.10      1.33 o
   5   9   1        1.26        3.61      1.17 o
   6   9   1       19.50       20.60      2.27 o
   7   9   1        8.69        7.26      2.26 o
   8   9   1       13.30       16.81      2.45 o
  -8  10   1        0.63        0.69      1.66 o
  -7  10   1       10.05        8.63      2.20 o
  -6  10   1        2.82        2.89      1.56 o
  -5  10   1       37.85       40.60      2.28 o
  -4  10   1       74.42       66.85      2.84 o
  -3  10   1       23.80       20.87      1.70 o
  -2  10   1       21.75       21.07      1.68 o
  -1  10   1       41.54       40.63      2.15 o
   0  10   1       52.60       54.65      2.19 o
   1  10   1       44.79       40.27      2.19 o
   2  10   1       97.69       98.14      3.47 o
   3  10   1      524.81      523.99     15.76 o
   4  10   1        0.91        3.53      1.16 o
   5  10   1       28.03       26.21      2.02 o
   6  10   1      112.45      121.13      5.17 o
   7  10   1        9.33        9.84      2.60 o
  -6  11   1       47.97       59.58      3.71 o
  -5  11   1       12.54        8.76      1.87 o
  -4  11   1        1.85        1.44      1.10 o
  -3  11   1       34.93       33.90      2.20 o
  -2  11   1        1.21        2.41      0.97 o
  -1  11   1        1.73        2.68      0.96 o
   0  11   1       71.22       71.23      2.59 o
   1  11   1       18.97       21.33      1.75 o
   2  11   1        1.32        4.56      1.17 o
   3  11   1      345.33      350.48     10.38 o
   4  11   1       96.70       97.89      3.76 o
   5  11   1       28.81       33.48      2.30 o
   6  11   1        6.04        7.03      2.03 o
  -5  12   1        0.53        0.63      1.61 o
  -4  12   1        1.91        1.63      1.18 o
  -3  12   1        1.41        1.31      1.15 o
  -2  12   1        6.51       10.01      1.37 o
  -1  12   1       21.38       20.60      1.81 o
   0  12   1       34.47       40.92      2.38 o
   1  12   1       86.47       91.17      3.63 o
   2  12   1        1.65        3.13      1.20 o
   3  12   1        8.67        8.68      1.47 o
   4  12   1        0.89        4.05      1.37 o
  -1  13   1        9.40       14.92      1.72 o
   0  13   1        6.04       17.48      2.28 o
 -12   0   2        9.45        7.21      2.35 o
 -10   0   2       24.46       23.88      2.64 o
  -8   0   2      467.92      444.47     12.75 o
  -6   0   2      125.01      137.10      6.69 o
  -4   0   2      774.00      788.01     25.61 o
   0   0   2      274.05      223.66      7.42 o
   2   0   2    27564.62    26100.90    694.14 o
   4   0   2      183.35      195.18      7.21 o
   6   0   2        0.06        1.28      0.94 o
   8   0   2       27.78       29.98      3.24 o
  10   0   2       47.50       56.42      4.52 o
 -12   1   2       62.92       63.41      3.27 o
 -11   1   2      207.54      212.45      6.00 o
 -10   1   2      657.37      672.92     13.30 o
  -9   1   2        2.69        1.94      1.07 o
  -8   1   2        0.03       -0.41      1.43 o
  -7   1   2      209.43      215.53      7.96 o
  -6   1   2        9.47       13.12      0.69 o
  -5   1   2     1304.75     1314.55     17.16 o
  -4   1   2     1320.70     1365.88     19.06 o
  -3   1   2      795.94      831.52     14.27 o
  -2   1   2     5979.90     6030.84     82.26 o
  -1   1   2     4885.63     4983.26     79.91 o
   0   1   2       66.38       68.89      0.95 o
   1   1   2     8028.30     8388.80    157.88 o
   2   1   2     1257.69     1268.31     24.95 o
   3   1   2      202.07      189.30      4.90 o
   4   1   2      241.48      242.91      6.10 o
   5   1   2      312.41      316.89      7.70 o
   6   1   2      106.30       98.81      3.48 o
   7   1   2       68.17       65.44      2.08 o
   8   1   2       15.90       17.45      2.05 o
   9   1   2        0.23        0.02      1.42 o
  10   1   2       89.97       91.76      5.20 o
  11   1   2       79.34       84.10      4.82 o
 -12   2   2        0.83       -0.11      1.30 o
 -11   2   2       71.48       75.89      3.33 o
 -10   2   2      514.96      506.69     10.63 o
  -9   2   2      103.64      103.08      4.05 o
  -8   2   2        0.59        0.64      0.84 o
  -7   2   2       21.18       22.93      1.98 o
  -6   2   2      169.37      190.78      3.10 o
  -5   2   2      142.20      144.51      2.42 o
  -4   2   2      693.92      767.27      9.81 o
  -3   2   2     4537.69     4603.40     55.54 o
  -2   2   2       34.42       19.93      0.92 o
  -1   2   2       57.16       52.66      0.98 o
   0   2   2      322.32      313.91      3.62 o
   1   2   2     1594.37     1635.11     28.97 o
   2   2   2     1319.76     1338.19     26.34 o
   3   2   2      113.95       97.21      3.15 o
   4   2   2      133.88      135.70      4.13 o
   5   2   2       51.56       54.63      2.92 o
   6   2   2       14.02       16.65      2.75 o
   7   2   2      592.93      602.69      9.08 o
   8   2   2       65.77       66.49      3.14 o
   9   2   2       68.89       68.41      3.32 o
  10   2   2       10.41       10.92      1.92 o
  11   2   2       41.69       44.96      2.98 o
 -12   3   2       51.79       51.36      2.76 o
 -11   3   2        3.59        2.18      1.12 o
 -10   3   2        0.09        0.07      0.99 o
  -9   3   2       40.78       34.07      2.94 o
  -8   3   2       43.83       45.90      2.05 o
  -7   3   2      172.59      154.90      3.32 o
  -6   3   2      195.20      178.00      3.03 o
  -5   3   2     2140.08     2274.60     28.09 o
  -4   3   2      814.44      937.59     10.61 o
  -3   3   2      133.65      119.71      1.77 o
  -2   3   2     3665.69     3616.43     42.30 o
  -1   3   2       55.62       56.50      1.61 o
   0   3   2        0.75        0.96      0.22 o
   1   3   2     1014.31     1057.77     16.14 o
   2   3   2      247.31      258.11      4.78 o
   3   3   2       35.82       41.11      2.07 o
   4   3   2        0.60        2.49      0.97 o
   5   3   2      726.45      764.51     16.52 o
   6   3   2      163.78      167.27      4.07 o
   7   3   2      523.48      536.58      9.32 o
   8   3   2       60.10       57.24      2.43 o
   9   3   2       47.33       48.86      3.09 o
  10   3   2        3.29        1.32      1.36 o
 -11   4   2       68.74       67.09      2.93 o
 -10   4   2       42.95       41.87      3.18 o
  -9   4   2       11.57        8.66      1.17 o
  -8   4   2        0.43        0.62      0.65 o
  -7   4   2        0.49        0.55      0.55 o
  -6   4   2      235.97      241.77      4.19 o
  -5   4   2     1061.93     1011.50     11.59 o
  -4   4   2       86.97       79.46      1.47 o
  -3   4   2      205.36      207.99      5.01 o
  -2   4   2      259.55      234.43      7.77 o
  -1   4   2     1213.66     1117.17     11.30 o
   0   4   2      332.07      357.50      4.54 o
   1   4   2       13.84        8.64      1.36 o
   2   4   2      434.26      433.59      8.87 o
   3   4   2       24.94       25.06      3.34 o
   4   4   2      283.77      289.98      6.85 o
   5   4   2      874.39      900.61     27.33 o
   6   4   2      310.24      274.34     16.41 o
   7   4   2       27.70       32.61      1.93 o
   8   4   2       32.04       34.55      7.12 o
   9   4   2       51.08       53.60      2.92 o
  10   4   2       30.17       30.91      2.26 o
 -11   5   2        0.31        0.98      1.49 o
 -10   5   2        1.29        0.64      1.54 o
  -9   5   2        1.25        3.31      1.32 o
  -8   5   2        7.21        6.23      0.74 o
  -7   5   2        3.91        7.18      0.78 o
  -6   5   2      140.02      124.55      2.23 o
  -5   5   2        7.24       12.33      0.63 o
  -4   5   2      203.80      196.77      3.86 o
  -3   5   2      802.47      841.81     11.81 o
  -2   5   2      208.96      186.16      4.32 o
  -1   5   2     1368.89     1332.50     19.77 o
   0   5   2        0.66        0.36      0.46 o
   1   5   2       23.19       23.64      1.21 o
   2   5   2      451.56      480.96      8.50 o
   3   5   2      546.56      543.83     11.24 o
   4   5   2       79.85       76.04      5.12 o
   5   5   2       96.87      100.15      2.69 o
   6   5   2      105.77      106.44      2.94 o
   7   5   2        1.30        3.98      1.03 o
   8   5   2        0.78        1.02      1.66 o
   9   5   2        7.41       10.83      2.35 o
  10   5   2        0.32        3.71      2.05 o
 -11   6   2        9.23       10.42      1.70 o
 -10   6   2        2.66        4.16      1.26 o
  -9   6   2        2.59        3.21      1.27 o
  -8   6   2      396.13      373.84      7.20 o
  -7   6   2      186.05      163.79      3.95 o
  -6   6   2      349.40      318.42     15.15 o
  -5   6   2      113.56      113.79      2.22 o
  -4   6   2      169.30      156.58      2.95 o
  -3   6   2        0.65        3.84      0.94 o
  -2   6   2        0.43        0.54      0.40 o
  -1   6   2      234.19      225.81      3.28 o
   0   6   2      300.17      261.11      4.76 o
   1   6   2      151.07      147.32      3.06 o
   2   6   2      614.98      645.30     11.08 o
   3   6   2       43.26       48.16      2.38 o
   4   6   2      192.97      188.28      7.51 o
   5   6   2       40.25       40.19      1.72 o
   6   6   2        6.63        5.75      1.79 o
   7   6   2       12.02       13.49      1.75 o
   8   6   2       23.30       25.64      3.54 o
   9   6   2       41.85       46.18      6.34 o
 -10   7   2        0.15        0.25      1.33 o
  -9   7   2      262.18      255.78      6.91 o
  -8   7   2       19.02       23.42      1.71 o
  -7   7   2        0.93        1.20      1.08 o
  -6   7   2        1.38        0.50      0.91 o
  -5   7   2       17.07       15.03      1.53 o
  -4   7   2       31.76       30.68      1.21 o
  -3   7   2        8.53        9.38      0.70 o
  -2   7   2        7.14        6.22      0.83 o
  -1   7   2      191.02      183.23      3.63 o
   0   7   2       75.69       72.90      2.08 o
   1   7   2      768.78      736.54     26.21 o
   2   7   2       26.91       21.58      1.37 o
   3   7   2      118.94      120.95      6.08 o
   4   7   2      365.59      358.11      9.22 o
   5   7   2       80.44       85.95      2.57 o
   6   7   2        5.49        5.57      1.07 o
   7   7   2      110.52      111.74      3.64 o
   8   7   2       73.54       83.31      3.25 o
   9   7   2      236.91      242.81      6.14 o
 -10   8   2       10.04       11.19      1.73 o
  -9   8   2       38.15       44.18      2.62 o
  -8   8   2      534.49      524.57      9.67 o
  -7   8   2      130.43      125.30      3.57 o
  -6   8   2       16.83       14.27      1.29 o
  -5   8   2        1.84        1.90      0.96 o
  -4   8   2       89.04       84.02      3.98 o
  -3   8   2      171.39      160.60      5.65 o
  -2   8   2      130.29      123.48      3.50 o
  -1   8   2       66.38       57.37      1.94 o
   0   8   2      103.52       98.10      2.62 o
   1   8   2      398.82      387.91      8.00 o
   2   8   2      116.26      114.91      3.44 o
   3   8   2      317.06      315.13      6.78 o
   4   8   2      990.60     1028.13     27.02 o
   5   8   2      158.49      157.29      3.66 o
   6   8   2       16.39       18.42      1.38 o
   7   8   2       24.52       22.66      1.85 o
   8   8   2      288.05      311.97      7.05 o
  -9   9   2       75.09       85.41      6.10 o
  -8   9   2       33.63       32.24      2.74 o
  -7   9   2       52.51       52.47      3.37 o
  -6   9   2       37.51       36.56      2.71 o
  -5   9   2      164.94      165.42      5.42 o
  -4   9   2      183.95      183.15      4.78 o
  -3   9   2      383.71      367.96      7.64 o
  -2   9   2       45.91       38.21      2.09 o
  -1   9   2      290.12      295.58      5.60 o
   0   9   2        1.65        2.41      0.86 o
   1   9   2      113.27      113.22      3.54 o
   2   9   2      460.71      461.00     10.53 o
   3   9   2     1392.58     1424.25     23.28 o
   4   9   2      467.56      487.56     11.44 o
   5   9   2        0.29        1.34      1.18 o
   6   9   2       52.12       58.22      3.43 o
   7   9   2        5.68        6.93      2.05 o
  -8  10   2        0.11        0.38      1.49 o
  -7  10   2        1.62        0.30      1.46 o
  -6  10   2       47.07       46.75      3.12 o
  -5  10   2       43.47       41.45      2.76 o
  -4  10   2       96.11       84.97      3.20 o
  -3  10   2      295.61      283.31      6.59 o
  -2  10   2      133.28      111.28      3.68 o
  -1  10   2        0.65       -0.78      0.78 o
   0  10   2      287.75      280.59      5.65 o
   1  10   2      211.53      223.17      5.64 o
   2  10   2       14.77       13.35      1.46 o
   3  10   2        1.63        2.26      1.11 o
   4  10   2       25.51       25.70      1.90 o
   5  10   2       13.14       16.81      1.73 o
   6  10   2        7.62        9.23      1.93 o
   7  10   2        7.05       10.63      2.14 o
  -6  11   2        4.09        6.45      1.78 o
  -5  11   2       12.46       13.79      2.11 o
  -4  11   2      138.64      140.17      4.75 o
  -3  11   2       67.26       67.09      3.10 o
  -2  11   2       67.12       61.29      2.79 o
  -1  11   2      114.88      115.45      4.45 o
   0  11   2        8.95        8.74      1.17 o
   1  11   2      218.40      226.52      5.92 o
   2  11   2      101.03      102.83      3.74 o
   3  11   2       82.20       78.13      3.31 o
   4  11   2       23.30       23.91      1.93 o
   5  11   2       12.86       14.87      1.76 o
  -5  12   2        0.17       -1.03      1.49 o
  -4  12   2        4.13        4.71      1.34 o
  -3  12   2        0.36        2.91      1.13 o
  -2  12   2       12.42       15.03      1.56 o
  -1  12   2      125.80      129.48      4.41 o
   0  12   2        3.41        4.96      1.09 o
   1  12   2       20.58       20.79      2.36 o
   2  12   2        4.53        5.38      1.55 o
   3  12   2        4.08        4.72      1.52 o
 -11   0   3        0.94       -0.77      1.54 o
  -9   0   3        0.26        1.62      1.32 o
  -7   0   3      199.18      191.47      6.31 o
  -5   0   3     1288.07     1276.13     29.76 o
  -3   0   3     7525.23     7966.35    213.13 o
  -1   0   3       34.66       45.59      2.56 o
   1   0   3    55834.57    42636.44   1131.99 o
   3   0   3      858.70      903.69     26.35 o
   5   0   3      757.98      820.83     24.82 o
   7   0   3       67.85       60.17      4.01 o
   9   0   3        5.60        6.69      2.30 o
 -12   1   3        1.38       -0.52      1.79 o
 -11   1   3      117.77      116.84      5.48 o
 -10   1   3      148.76      153.30      4.55 o
  -9   1   3        3.99        2.56      0.98 o
  -8   1   3        6.58        8.03      1.02 o
  -7   1   3      562.74      535.40     10.00 o
  -6   1   3       56.81       59.57      1.53 o
  -5   1   3       58.53       45.07      1.22 o
  -4   1   3      534.46      559.04      8.22 o
  -3   1   3       22.36       22.05      0.56 o
  -2   1   3      609.70      567.96      7.36 o
  -1   1   3     1883.68     1872.39     22.14 o
   0   1   3     3067.63     3249.40     39.71 o
   1   1   3     9153.34     9364.79    175.78 o
   2   1   3     1593.13     1751.82     34.28 o
   3   1   3     1668.15     1680.44     54.39 o
   4   1   3        0.15        1.27      0.81 o
   5   1   3      378.84      378.39     10.38 o
   6   1   3      176.20      185.45      7.06 o
   7   1   3       12.78        9.92      1.81 o
   8   1   3       30.32       27.16      1.82 o
   9   1   3        0.16       -1.02      1.32 o
  10   1   3       25.27       24.98      3.11 o
 -12   2   3       55.48       57.84      3.97 o
 -11   2   3      258.03      257.14      6.60 o
 -10   2   3       35.01       35.63      2.18 o
  -9   2   3       16.34       18.60      1.50 o
  -8   2   3       63.32       62.86      2.38 o
  -7   2   3       17.53       17.29      0.96 o
  -6   2   3     1475.53     1500.02     21.27 o
  -5   2   3      501.95      563.41      8.46 o
  -4   2   3     1092.58     1143.24     14.25 o
  -3   2   3     1014.93     1031.61     11.47 o
  -2   2   3     2654.07     2686.49     28.90 o
  -1   2   3     2509.33     2372.77     36.19 o
   0   2   3       20.73       21.68      0.60 o
   1   2   3       12.57       14.49      1.83 o
   2   2   3      165.86      173.91      4.74 o
   3   2   3      107.77      122.63      4.12 o
   4   2   3      758.25      816.50     17.38 o
   5   2   3      193.98      195.71      5.74 o
   6   2   3      588.50      572.21     13.22 o
   7   2   3      256.14      261.89     10.96 o
   8   2   3       11.40        9.00      2.04 o
   9   2   3       26.84       23.33      2.20 o
  10   2   3       17.23       18.86      2.13 o
 -12   3   3       43.30       56.07      2.79 o
 -11   3   3       15.20       15.24      1.55 o
 -10   3   3       40.26       32.39      1.95 o
  -9   3   3       27.91       26.24      1.88 o
  -8   3   3      334.40      304.53     12.98 o
  -7   3   3       44.00       32.63      1.31 o
  -6   3   3       27.88       24.92      1.06 o
  -5   3   3      430.74      429.87      5.88 o
  -4   3   3     1582.29     1662.63     18.25 o
  -3   3   3       47.19       53.10      1.05 o
  -2   3   3     1193.78     1220.94     13.54 o
  -1   3   3        0.01        0.24      0.31 o
   0   3   3      657.02      612.24      6.51 o
   1   3   3     3304.32     3503.32     51.38 o
   2   3   3      513.10      545.93      9.08 o
   3   3   3       47.48       46.11      2.31 o
   4   3   3       44.78       32.55      2.07 o
   5   3   3       54.14       52.39      2.77 o
   6   3   3       24.05       20.38      1.98 o
   7   3   3       46.20       48.87      3.03 o
   8   3   3        2.49        1.88      1.19 o
   9   3   3        0.26        0.40      1.90 o
  10   3   3        2.01        4.20      1.42 o
 -12   4   3        8.87        8.52      1.30 o
 -11   4   3      128.59      125.85      4.08 o
 -10   4   3       35.54       41.29      2.12 o
  -9   4   3        0.79        1.51      1.36 o
  -8   4   3       26.20       21.51      2.39 o
  -7   4   3       13.91       14.72      0.90 o
  -6   4   3      275.96      259.68      4.08 o
  -5   4   3      407.03      391.98      4.96 o
  -4   4   3     1601.16     1737.89     20.89 o
  -3   4   3     1271.34     1329.05     14.77 o
  -2   4   3      649.82      662.40      7.73 o
  -1   4   3     1479.87     1507.66     16.24 o
   0   4   3     1799.25     1815.21     22.02 o
   1   4   3      165.26      146.95      5.67 o
   2   4   3      529.51      584.14      9.81 o
   3   4   3     1128.66     1134.07     17.96 o
   4   4   3       49.02       57.92      4.99 o
   5   4   3       35.85       39.38      5.10 o
   6   4   3        3.31        4.05      1.47 o
   7   4   3       14.55       13.23      1.44 o
   8   4   3       47.68       41.34      2.43 o
   9   4   3       11.54       12.45      1.64 o
  10   4   3        0.06        2.86      1.36 o
 -11   5   3        9.35        9.98      2.09 o
 -10   5   3       92.56       99.01      3.87 o
  -9   5   3      113.40      110.00      2.94 o
  -8   5   3        6.11        5.95      0.69 o
  -7   5   3      107.52       97.93      2.20 o
  -6   5   3       88.32       89.20      1.97 o
  -5   5   3       28.42       36.53      0.98 o
  -4   5   3       90.75       84.93      1.57 o
  -3   5   3      452.88      467.02      5.73 o
  -2   5   3      442.11      455.13      7.07 o
  -1   5   3      745.18      880.68      9.96 o
   0   5   3     4054.86     4156.26     95.51 o
   1   5   3      486.91      493.42     10.15 o
   2   5   3       12.90       15.86      2.75 o
   3   5   3      601.88      635.03     11.04 o
   4   5   3       11.71        9.56      3.41 o
   5   5   3       10.04       10.58      2.99 o
   6   5   3        6.05        5.26      1.55 o
   7   5   3       27.74       28.29      1.60 o
   8   5   3       26.86       30.64      3.00 o
   9   5   3       12.20       14.09      2.55 o
 -11   6   3       14.80       16.93      1.89 o
 -10   6   3        0.07        0.93      1.39 o
  -9   6   3       50.57       46.44      2.54 o
  -8   6   3      179.49      171.56      4.17 o
  -7   6   3       55.07       55.28      2.10 o
  -6   6   3      233.28      239.46      4.84 o
  -5   6   3        3.13        4.41      0.78 o
  -4   6   3        0.89        1.12      0.67 o
  -3   6   3      282.20      267.30      3.68 o
  -2   6   3      251.07      214.97      3.09 o
  -1   6   3       12.23       14.86      1.12 o
   0   6   3       10.05        9.96      0.62 o
   1   6   3       41.57       41.07      1.74 o
   2   6   3     1960.84     1999.77     30.76 o
   3   6   3      110.49      128.11      4.06 o
   4   6   3       75.91       73.08      5.67 o
   5   6   3       22.77       22.65      1.72 o
   6   6   3        0.59        1.48      2.16 o
   7   6   3        6.28        8.38      1.36 o
   8   6   3        8.21        8.87      1.55 o
   9   6   3       17.26       18.71      4.35 o
 -10   7   3       31.60       27.33      3.56 o
  -9   7   3        0.02       -0.52      1.13 o
  -8   7   3        1.21        0.32      0.98 o
  -7   7   3       70.95       70.31      2.61 o
  -6   7   3      594.31      565.46     12.29 o
  -5   7   3      116.08      115.76      2.58 o
  -4   7   3      161.01      159.15      3.08 o
  -3   7   3      326.25      328.39      5.19 o
  -2   7   3      621.79      621.73     22.86 o
  -1   7   3       35.07       39.84      1.51 o
   0   7   3       13.27       15.53      1.27 o
   1   7   3        0.92        0.53      0.99 o
   2   7   3       90.79       92.72      2.94 o
   3   7   3       40.70       35.45      1.87 o
   4   7   3       19.85       24.21      1.88 o
   5   7   3       84.04       83.94      3.19 o
   6   7   3       34.36       38.09      2.41 o
   7   7   3        1.17        0.09      2.10 o
   8   7   3       42.80       45.77      2.60 o
 -10   8   3       98.48      112.57      4.34 o
  -9   8   3       10.98       12.05      1.90 o
  -8   8   3       11.34       11.05      1.31 o
  -7   8   3        9.17        9.98      1.54 o
  -6   8   3       49.11       51.20      3.50 o
  -5   8   3       70.30       70.30      2.61 o
  -4   8   3        4.75        5.91      0.91 o
  -3   8   3      101.94       90.15      2.92 o
  -2   8   3        9.92       12.76      1.25 o
  -1   8   3       65.04       60.38      2.01 o
   0   8   3      216.85      212.18      4.30 o
   1   8   3       26.91       26.42      1.59 o
   2   8   3      154.49      154.48      4.15 o
   3   8   3      302.91      306.13      6.74 o
   4   8   3      211.47      208.28      4.38 o
   5   8   3        7.89        9.23      1.24 o
   6   8   3       38.29       42.03      2.00 o
   7   8   3       43.43       46.32      2.48 o
   8   8   3       44.73       40.01      2.51 o
  -9   9   3        4.47        2.26      2.35 o
  -8   9   3        7.40        6.80      2.15 o
  -7   9   3       50.99       54.23      3.27 o
  -6   9   3       38.45       38.47      2.76 o
  -5   9   3      108.39      104.96      3.44 o
  -4   9   3       11.80       12.93      1.34 o
  -3   9   3        0.17       -1.19      1.19 o
  -2   9   3      203.50      198.10      5.03 o
  -1   9   3     1115.00     1133.82     16.08 o
   0   9   3      172.86      179.01      4.06 o
   1   9   3        2.47        3.21      0.98 o
   2   9   3        1.81        2.77      1.06 o
   3   9   3      257.05      253.08      7.90 o
   4   9   3       58.16       51.47      2.60 o
   5   9   3        1.49        4.30      1.44 o
   6   9   3        2.87        3.68      1.32 o
   7   9   3        7.81        7.74      2.05 o
  -8  10   3        0.43        3.97      2.37 o
  -7  10   3        7.00        4.81      2.67 o
  -6  10   3        6.49        6.93      2.54 o
  -5  10   3        0.01       -1.73      1.73 o
  -4  10   3        1.60        1.27      0.95 o
  -3  10   3      149.17      127.57      4.00 o
  -2  10   3       44.04       54.68      2.58 o
  -1  10   3      159.54      128.19      3.48 o
   0  10   3       12.79       15.33      1.36 o
   1  10   3      301.68      297.88      6.86 o
   2  10   3        3.85        3.86      1.06 o
   3  10   3        0.00        0.58      0.99 o
   4  10   3        0.10        1.61      1.11 o
   5  10   3        4.80        9.35      1.51 o
   6  10   3        9.94       15.97      2.15 o
  -7  11   3        8.24        7.66      1.80 o
  -6  11   3        0.00        0.07      1.28 o
  -5  11   3        1.51        2.13      2.03 o
  -4  11   3       57.86       66.85      2.96 o
  -3  11   3      164.56      149.62      4.90 o
  -2  11   3       69.36       54.65      2.69 o
  -1  11   3       86.45       83.98      3.37 o
   0  11   3       79.65       83.01      2.87 o
   1  11   3        0.07        1.52      1.61 o
   2  11   3       19.48       23.04      1.84 o
   3  11   3        6.57        4.34      1.14 o
   4  11   3       64.96       63.07      3.00 o
   5  11   3       98.63      112.59      4.21 o
  -5  12   3       14.44       18.74      2.58 o
  -4  12   3       14.77       21.48      2.22 o
  -3  12   3        1.72        1.49      1.02 o
  -2  12   3        7.56        9.69      1.41 o
  -1  12   3       24.89       27.29      2.10 o
   0  12   3       66.86       77.31      3.27 o
   1  12   3        4.59        4.81      2.56 o
   2  12   3        1.69        2.96      1.10 o
   3  12   3        1.81        2.78      1.15 o
 -12   0   4        9.35        7.42      2.05 o
 -10   0   4      142.92      134.24      5.67 o
  -8   0   4      560.82      531.41     14.29 o
  -6   0   4      280.98      304.68      8.57 o
  -4   0   4      186.39      199.11      4.14 o
  -2   0   4     2788.21     2808.19     48.67 o
   0   0   4    11856.58    11408.12    384.45 o
   2   0   4      235.91      228.52      8.44 o
   4   0   4      200.91      199.06      8.14 o
   6   0   4       24.78       26.40      2.69 o
   8   0   4       15.57       20.51      2.56 o
  10   0   4        0.76        1.32      2.13 o
 -12   1   4        6.22        5.14      1.30 o
 -11   1   4       37.23       37.83      2.23 o
 -10   1   4       11.12       10.07      2.60 o
  -9   1   4      473.03      460.62      9.77 o
  -8   1   4        0.46        0.77      1.36 o
  -7   1   4      792.07      756.11     13.40 o
  -6   1   4     1305.59     1357.76     24.98 o
  -5   1   4     2233.19     2382.98     32.88 o
  -4   1   4      632.88      572.24      8.49 o
  -3   1   4      147.78      135.55      2.37 o
  -2   1   4      203.12      201.19      5.07 o
  -1   1   4      495.04      483.28      5.76 o
   0   1   4     4866.61     4871.49     68.50 o
   1   1   4     7133.07     7195.27    103.79 o
   2   1   4      385.15      418.76      9.72 o
   3   1   4     1166.50     1233.33     25.24 o
   4   1   4       53.32       51.47      2.56 o
   5   1   4      271.20      261.82      7.24 o
   6   1   4       22.19       22.99      1.82 o
   7   1   4        1.90        2.65      1.27 o
   8   1   4       31.13       36.25      3.67 o
   9   1   4        0.30       -1.36      1.36 o
  10   1   4       34.91       35.40      2.74 o
 -12   2   4       29.71       29.20      2.09 o
 -11   2   4        2.97        2.78      1.14 o
 -10   2   4      175.96      174.43      4.76 o
  -9   2   4      505.36      483.80      9.60 o
  -8   2   4       82.68       71.72      2.49 o
  -7   2   4      251.33      251.47      4.46 o
  -6   2   4     1112.55     1148.30     16.51 o
  -5   2   4     1569.75     1851.63     25.80 o
  -4   2   4      634.20      617.81      9.69 o
  -3   2   4       11.75       12.98      0.48 o
  -2   2   4       26.88       26.01      0.71 o
  -1   2   4     1581.06     1538.19     18.06 o
   0   2   4       27.05       35.32      0.83 o
   1   2   4      140.80      134.80      3.08 o
   2   2   4     1883.77     2017.36     47.72 o
   3   2   4       31.28       28.42      1.88 o
   4   2   4      847.37      870.89     34.75 o
   5   2   4       10.90       13.72      1.52 o
   6   2   4      301.01      312.70      8.55 o
   7   2   4      152.59      160.07      5.59 o
   8   2   4        9.63        5.25      2.30 o
   9   2   4       11.59       10.18      1.80 o
  10   2   4        0.07       -0.93      1.37 o
 -12   3   4        8.35       10.84      1.39 o
 -11   3   4       59.98       55.82      2.60 o
 -10   3   4      477.26      456.65      9.44 o
  -9   3   4      213.10      204.57      5.03 o
  -8   3   4        0.69        0.77      0.74 o
  -7   3   4       37.93       42.42      1.48 o
  -6   3   4     1151.22     1136.22     16.39 o
  -5   3   4      734.54      785.46      9.08 o
  -4   3   4       13.02        5.90      0.63 o
  -3   3   4      171.12      164.34      2.43 o
  -2   3   4      339.16      366.59      4.59 o
  -1   3   4      291.80      284.33      3.79 o
   0   3   4      292.39      254.29      3.14 o
   1   3   4       32.60       33.29      1.23 o
   2   3   4      514.34      576.27     13.13 o
   3   3   4       11.33        5.81      1.15 o
   4   3   4       24.66       27.55      2.00 o
   5   3   4        0.34        1.01      1.10 o
   6   3   4       24.41       24.02      2.25 o
   7   3   4      111.44      108.44      4.60 o
   8   3   4        9.25        7.99      1.77 o
   9   3   4       44.74       43.40      2.65 o
  10   3   4        2.03        2.38      2.03 o
 -12   4   4        5.44        8.99      1.27 o
 -11   4   4        1.51        2.77      0.99 o
 -10   4   4        0.07        2.21      0.89 o
  -9   4   4        2.09        3.28      0.84 o
  -8   4   4       21.41       23.21      1.37 o
  -7   4   4        2.61        4.57      0.68 o
  -6   4   4      162.23      147.10      2.68 o
  -5   4   4        6.64        7.39      0.44 o
  -4   4   4      654.76      757.76      8.83 o
  -3   4   4     3435.40     3531.30     38.12 o
  -2   4   4      346.47      368.34      5.14 o
  -1   4   4      501.03      527.10      6.27 o
   0   4   4      311.38      322.31      4.33 o
   1   4   4       45.89       57.89      2.67 o
   2   4   4      129.14      127.59      3.09 o
   3   4   4      393.53      411.76      7.60 o
   4   4   4        3.82        6.46      1.33 o
   5   4   4      147.58      139.52      5.11 o
   6   4   4        0.14        1.77      1.40 o
   7   4   4       55.01       53.42      6.27 o
   8   4   4       11.30       13.42      1.49 o
   9   4   4        0.27        2.44      1.18 o
 -11   5   4        3.34        4.26      1.27 o
 -10   5   4       19.18       22.05      1.61 o
  -9   5   4       23.61       22.38      1.26 o
  -8   5   4        0.39        0.60      0.65 o
  -7   5   4        0.38        1.03      0.52 o
  -6   5   4        5.64        6.47      0.91 o
  -5   5   4       51.91       57.43      1.27 o
  -4   5   4       38.24       39.75      1.02 o
  -3   5   4        4.34        3.94      0.54 o
  -2   5   4       35.77       45.77      1.14 o
  -1   5   4     1046.98     1067.91     11.17 o
   0   5   4     2425.67     2477.12     33.00 o
   1   5   4      158.26      205.52      5.13 o
   2   5   4      493.32      504.71     10.56 o
   3   5   4       12.27       18.23      3.42 o
   4   5   4      106.16      103.65      3.08 o
   5   5   4        1.14        2.13      2.37 o
   6   5   4        6.23        7.25      1.21 o
   7   5   4        3.18        9.43     12.94 o
   8   5   4        0.06       24.18      9.17 o
   9   5   4        6.59       34.58     11.09 o
 -11   6   4        6.58        7.80      1.48 o
 -10   6   4        6.73        6.43      1.32 o
  -9   6   4        2.76        2.98      1.07 o
  -8   6   4      188.15      200.84      4.54 o
  -7   6   4      410.06      417.65      7.53 o
  -6   6   4      136.48      138.55      3.31 o
  -5   6   4       24.21       23.78      1.06 o
  -4   6   4      112.53       98.32      1.84 o
  -3   6   4      195.13      211.10      4.33 o
  -2   6   4      871.46      851.05     10.07 o
  -1   6   4      274.30      293.03      4.22 o
   0   6   4        2.93        4.60      0.90 o
   1   6   4      831.60      826.09     16.22 o
   2   6   4      148.29      144.82      4.33 o
   3   6   4       22.12       21.67      2.62 o
   4   6   4       30.03       32.47      1.91 o
   5   6   4       18.47       18.31      1.61 o
   6   6   4        0.58        1.75      1.23 o
   7   6   4        0.12        1.93      1.59 o
   8   6   4       21.89       25.27      2.04 o
   9   6   4        8.43       10.30      2.74 o
 -10   7   4       10.40       12.09      2.98 o
  -9   7   4        0.25        2.16      1.47 o
  -8   7   4       12.50       10.46      1.22 o
  -7   7   4     1086.05     1044.57     24.11 o
  -6   7   4      826.56      806.73     12.94 o
  -5   7   4      113.56      106.27      2.42 o
  -4   7   4       34.07       34.98      1.27 o
  -3   7   4        6.42        8.68      0.72 o
  -2   7   4      121.26      115.88      3.26 o
  -1   7   4      588.99      621.64      9.30 o
   0   7   4       47.28       53.34      1.81 o
   1   7   4        0.02        3.42      2.31 o
   2   7   4        3.26        4.49      1.33 o
   3   7   4        0.37        1.13      0.79 o
   4   7   4        0.05        2.18      0.99 o
   5   7   4      114.16      121.13      9.23 o
   6   7   4       29.17       30.45      2.24 o
   7   7   4        5.04        7.80      3.02 o
   8   7   4       18.25       22.55      2.91 o
 -10   8   4        0.10        0.30      1.98 o
  -9   8   4        0.27       -0.95      0.95 o
  -8   8   4       70.78       60.37      2.43 o
  -7   8   4        6.66        4.00      0.95 o
  -6   8   4      133.32      117.60      4.54 o
  -5   8   4      110.73       99.37      3.70 o
  -4   8   4       70.16       67.53      2.47 o
  -3   8   4       80.75       77.48      2.92 o
  -2   8   4        2.33        3.13      0.91 o
  -1   8   4        0.50        2.12      0.70 o
   0   8   4        0.03        0.33      0.98 o
   1   8   4       19.68       19.45      1.42 o
   2   8   4        0.56        1.41      0.92 o
   3   8   4      152.66      153.90      4.39 o
   4   8   4        4.61        5.27      1.30 o
   5   8   4      150.41      162.47      4.84 o
   6   8   4      241.85      258.72      5.47 o
   7   8   4       28.85       31.95      3.50 o
  -9   9   4        0.06        3.03      2.09 o
  -8   9   4       11.09       10.29      2.52 o
  -7   9   4        0.44        0.84      1.16 o
  -6   9   4      150.72      144.72      5.31 o
  -5   9   4        0.01       -0.56      1.10 o
  -4   9   4       83.12       83.77      3.20 o
  -3   9   4      590.35      538.73     12.17 o
  -2   9   4      563.71      565.65     10.72 o
  -1   9   4      649.28      672.73     10.45 o
   0   9   4       50.16       49.34      2.01 o
   1   9   4        1.73        4.88      1.51 o
   2   9   4        1.05        2.22      1.17 o
   3   9   4       31.24       33.56      2.03 o
   4   9   4        0.00        0.87      1.52 o
   5   9   4       11.51       16.14      2.60 o
   6   9   4       17.89       14.92      2.69 o
  -8  10   4        1.20        3.79      1.41 o
  -7  10   4        6.23        6.11      1.59 o
  -6  10   4        1.89        1.36      1.31 o
  -5  10   4       32.70       30.68      2.56 o
  -4  10   4       85.05       78.63      3.03 o
  -3  10   4        1.60        4.10      1.17 o
  -2  10   4      341.12      329.63      7.45 o
  -1  10   4      352.49      344.04      7.72 o
   0  10   4       12.21       15.10      1.25 o
   1  10   4       20.58       18.80      1.84 o
   2  10   4       13.32       11.54      1.36 o
   3  10   4        8.24       10.38      1.98 o
   4  10   4       30.60       35.39      3.17 o
   5  10   4       12.60       16.91      2.58 o
  -7  11   4        2.87        8.87      2.52 o
  -6  11   4       21.80       25.34      2.52 o
  -5  11   4        8.37        8.24      1.73 o
  -4  11   4        0.22        1.52      1.68 o
  -3  11   4       66.74       84.45      3.40 o
  -2  11   4       47.06       41.82      2.42 o
  -1  11   4        0.27        1.27      1.05 o
   0  11   4        0.01       -0.75      1.71 o
   1  11   4        3.80        6.20      1.23 o
   2  11   4        1.28        3.48      1.45 o
   3  11   4       21.77       24.72      2.60 o
   4  11   4       30.08       33.15      3.18 o
  -5  12   4       38.73       56.82      8.87 o
  -4  12   4        0.60        1.25      1.37 o
  -3  12   4        3.44        2.46      1.13 o
  -2  12   4        0.19        1.48      1.13 o
  -1  12   4       10.19       11.63      1.54 o
   0  12   4        0.90        2.29      1.39 o
   1  12   4        0.00        1.12      1.42 o
   2  12   4        2.67        3.35      1.60 o
 -13   0   5       13.13       16.59      2.47 o
 -11   0   5       74.25       85.37      4.56 o
  -9   0   5      322.09      317.13      9.72 o
  -7   0   5      465.76      432.40     11.77 o
  -5   0   5      346.34      312.16      6.26 o
  -3   0   5        7.02        9.07      0.69 o
  -1   0   5      431.61      399.95     12.84 o
   1   0   5      235.26      238.20      8.91 o
   3   0   5     1254.57     1223.16     35.82 o
   5   0   5       51.99       52.24      4.01 o
   7   0   5       84.10       82.47      5.54 o
 -12   1   5       30.07       32.44      2.12 o
 -11   1   5        0.59       -0.22      0.93 o
 -10   1   5        1.62        1.83      1.19 o
  -9   1   5      324.66      307.85      6.75 o
  -8   1   5       97.74       97.57      2.97 o
  -7   1   5      435.40      428.87      8.25 o
  -6   1   5      177.61      208.21      3.74 o
  -5   1   5      394.19      387.67      6.81 o
  -4   1   5      569.50      573.90      7.62 o
  -3   1   5       21.65       14.22      0.53 o
  -2   1   5       25.17       30.04      0.80 o
  -1   1   5        0.96        2.37      0.29 o
   0   1   5       32.13       30.07      1.33 o
   1   1   5      973.75      997.94     24.16 o
   2   1   5      991.26      942.22     19.91 o
   3   1   5     2991.29     3121.65     60.74 o
   4   1   5        0.60        1.05      0.92 o
   5   1   5       76.18       72.38      6.27 o
   6   1   5        8.77       10.19      2.07 o
   7   1   5        1.08        0.85      1.30 o
   8   1   5        4.21        7.98      1.58 o
   9   1   5        5.95        0.68      2.35 o
 -12   2   5       36.33       37.64      2.26 o
 -11   2   5       17.16       17.95      1.61 o
 -10   2   5      297.66      283.92      6.60 o
  -9   2   5     1780.95     1740.77     29.34 o
  -8   2   5      349.56      326.19      6.80 o
  -7   2   5       18.72       22.35      1.28 o
  -6   2   5       33.38       34.84      1.19 o
  -5   2   5      480.55      510.28      7.87 o
  -4   2   5       51.84       53.34      1.11 o
  -3   2   5       56.17       75.38      1.59 o
  -2   2   5      278.81      260.66      4.30 o
  -1   2   5       49.99       49.08      1.15 o
   0   2   5      109.36       99.09      1.70 o
   1   2   5       95.37      112.82      2.90 o
   2   2   5      293.54      256.19      6.90 o
   3   2   5       39.67       40.13      2.41 o
   4   2   5      105.29       95.52      5.14 o
   5   2   5      334.54      333.29      9.06 o
   6   2   5      100.39       92.15      4.11 o
   7   2   5      105.56      107.03      4.63 o
   8   2   5       14.01       14.75      3.07 o
   9   2   5       51.41       39.45      3.22 o
 -12   3   5       13.73       11.55      1.34 o
 -11   3   5       68.19       63.72      2.75 o
 -10   3   5       19.10       16.08      2.11 o
  -9   3   5      413.14      385.76      8.00 o
  -8   3   5       15.20       13.61      1.13 o
  -7   3   5      277.66      270.88      8.74 o
  -6   3   5       17.72       14.74      1.27 o
  -5   3   5      111.64      129.88      2.07 o
  -4   3   5       38.18       46.02      1.12 o
  -3   3   5      711.70      725.07      8.50 o
  -2   3   5      561.31      541.05      6.61 o
  -1   3   5      450.46      421.78      5.71 o
   0   3   5      117.25      124.28      2.08 o
   1   3   5      531.42      552.88      7.82 o
   2   3   5        7.84       10.26      2.00 o
   3   3   5      151.58      141.90      4.83 o
   4   3   5       12.06       12.26      1.64 o
   5   3   5       43.41       40.02      2.71 o
   6   3   5      260.56      267.59      8.08 o
   7   3   5       14.35       17.38      2.23 o
   8   3   5       67.76       66.44      5.50 o
   9   3   5       33.25       31.15      2.33 o
 -12   4   5       17.90       16.25      1.54 o
 -11   4   5      223.95      200.41      5.34 o
 -10   4   5       11.78        9.92      1.21 o
  -9   4   5        4.73        4.90      0.90 o
  -8   4   5       51.91       52.29      2.05 o
  -7   4   5        0.41        1.77      0.41 o
  -6   4   5        2.60        3.12      0.44 o
  -5   4   5       87.62      103.70      1.84 o
  -4   4   5      190.17      194.56      4.82 o
  -3   4   5     1402.34     1497.52     18.39 o
  -2   4   5       13.25       13.79      0.67 o
  -1   4   5      776.37      817.92      8.73 o
   0   4   5      141.68      170.19      2.72 o
   1   4   5      774.60      804.56     13.01 o
   2   4   5       53.84       55.96      1.89 o
   3   4   5       15.18       12.91      1.24 o
   4   4   5       44.34       42.64      2.72 o
   5   4   5       21.44       18.79      2.86 o
   6   4   5       12.48       10.62      1.84 o
   7   4   5        0.15        4.64      3.58 o
   8   4   5        1.44       -0.55      2.86 o
   9   4   5        5.68        6.84      1.30 o
 -12   5   5       22.44       27.26      2.11 o
 -11   5   5       69.56       70.73      3.27 o
 -10   5   5       27.57       24.53      1.55 o
  -9   5   5       29.91       29.52      1.45 o
  -8   5   5       52.88       52.21      2.03 o
  -7   5   5      135.52      129.10      2.62 o
  -6   5   5       92.97       85.42      1.95 o
  -5   5   5       91.60       74.69      1.82 o
  -4   5   5       33.23       40.77      1.94 o
  -3   5   5      240.87      220.33      3.28 o
  -2   5   5        4.06        6.77      0.53 o
  -1   5   5      249.33      240.07      3.46 o
   0   5   5      100.38      105.00      2.23 o
   1   5   5        3.27        3.35      0.98 o
   2   5   5        7.36        8.81      0.88 o
   3   5   5      225.09      213.86      4.84 o
   4   5   5        1.18        1.80      0.88 o
   5   5   5       23.33       23.16      1.62 o
   6   5   5        0.25       -0.63      1.18 o
   7   5   5        2.33       -0.66      6.06 o
 -11   6   5        1.42        2.22      1.15 o
 -10   6   5        6.24        4.97      1.07 o
  -9   6   5       33.16       28.59      1.97 o
  -8   6   5      124.26      111.52      3.08 o
  -7   6   5      261.36      261.83      5.30 o
  -6   6   5       79.82       81.24      2.42 o
  -5   6   5        7.26        6.75      0.52 o
  -4   6   5        9.95        8.80      0.57 o
  -3   6   5       10.25        7.78      0.57 o
  -2   6   5        9.44       11.10      0.79 o
  -1   6   5       48.84       59.93      1.57 o
   0   6   5      228.90      229.80      4.32 o
   1   6   5       12.76       10.62      1.64 o
   2   6   5      110.09      109.86      3.66 o
   3   6   5       27.70       25.28      6.05 o
   4   6   5      236.20      219.23      6.11 o
   5   6   5       15.36       16.68      4.26 o
   6   6   5       22.08       15.68      2.72 o
   7   6   5        0.02        1.66      3.24 o
   8   6   5       13.19       18.21      2.78 o
 -11   7   5        0.01        1.24      1.28 o
 -10   7   5        1.06        0.97      1.77 o
  -9   7   5        2.26        0.60      1.13 o
  -8   7   5      861.74      810.35     13.29 o
  -7   7   5      153.46      168.54      4.07 o
  -6   7   5       85.59       83.65      2.60 o
  -5   7   5       11.49       14.72      0.95 o
  -4   7   5        5.76        6.12      0.91 o
  -3   7   5      287.64      275.40      4.69 o
  -2   7   5       74.85       77.47      2.67 o
  -1   7   5       97.23       94.44      2.53 o
   0   7   5       33.96       32.46      1.47 o
   1   7   5      132.94      131.87      4.32 o
   2   7   5      233.21      237.10      7.78 o
   3   7   5       20.65       17.97      1.80 o
   4   7   5      693.85      693.67     23.97 o
   5   7   5        1.17        1.92      3.90 o
   6   7   5       46.62       49.68      4.90 o
   7   7   5        7.17       16.55      8.70 o
 -10   8   5        2.69        3.66      1.23 o
  -9   8   5        4.71        4.27      1.88 o
  -8   8   5       14.36       11.90      1.17 o
  -7   8   5      109.19       94.70      4.04 o
  -6   8   5       36.01       29.47      2.56 o
  -5   8   5      142.59      126.33      4.63 o
  -4   8   5        2.42        1.79      0.82 o
  -3   8   5       61.67       64.35      2.50 o
  -2   8   5      239.15      245.41      5.68 o
  -1   8   5      123.32      114.44      4.06 o
   0   8   5        5.00        5.75      2.18 o
   1   8   5       69.51       74.00      2.75 o
   2   8   5       47.54       43.78      2.79 o
   3   8   5       29.01       31.72      3.24 o
   4   8   5      502.07      484.76     18.51 o
   5   8   5      326.30      364.00     15.46 o
   6   8   5       13.19       13.82      2.86 o
   7   8   5      103.54      118.71      8.32 o
  -9   9   5       17.29       24.99      3.54 o
  -8   9   5        3.41        3.52      1.26 o
  -7   9   5        3.88        4.44      1.20 o
  -6   9   5       50.79       50.19      3.01 o
  -5   9   5       42.10       43.22      2.77 o
  -4   9   5       67.79       59.22      2.48 o
  -3   9   5      118.49      119.19      4.29 o
  -2   9   5      435.54      428.94      8.77 o
  -1   9   5      173.82      165.01      3.87 o
   0   9   5      314.30      323.96      6.11 o
   1   9   5        0.70        1.44      1.40 o
   2   9   5       17.83       19.02      2.37 o
   3   9   5       38.04       44.04      3.44 o
   4   9   5       38.85       41.52      3.51 o
   5   9   5      104.40      108.45      5.62 o
   6   9   5        0.96       -1.28      2.29 o
  -8  10   5       27.37       39.64      2.95 o
  -7  10   5        8.97       10.34      1.74 o
  -6  10   5       21.29       17.43      2.00 o
  -5  10   5       20.03       23.59      4.07 o
  -4  10   5      235.81      213.29      5.51 o
  -3  10   5       86.88       84.23      3.85 o
  -2  10   5      406.46      399.83      8.59 o
  -1  10   5       39.85       33.05      2.13 o
   0  10   5       37.75       39.49      2.92 o
   1  10   5       47.03       50.36      3.33 o
   2  10   5        0.57        0.82      1.47 o
   3  10   5        1.57        1.72      2.54 o
   4  10   5        0.86        3.74      2.84 o
   5  10   5       17.55       26.86      3.69 o
  -6  11   5        1.22        1.83      1.54 o
  -5  11   5       13.43       13.30      2.04 o
  -4  11   5       12.63       15.52      1.52 o
  -3  11   5       17.79       19.38      1.69 o
  -2  11   5       12.91       16.06      1.89 o
  -1  11   5        0.07       -0.49      1.22 o
   0  11   5       52.57       46.46      3.21 o
   1  11   5        0.78        0.94      1.66 o
   2  11   5        1.42        2.12      2.64 o
   3  11   5        0.70        4.28      1.84 o
  -4  12   5        3.41        3.09      1.70 o
  -3  12   5        0.54        0.76      1.40 o
  -2  12   5       21.37       25.68      2.01 o
  -1  12   5       15.95       15.32      1.66 o
   0  12   5        5.18        4.94      1.67 o
   1  12   5        0.21        3.09      2.71 o
 -12   0   6        1.70        4.61      1.54 o
 -10   0   6        9.40        6.57      1.49 o
  -8   0   6       23.22       21.07      1.96 o
  -6   0   6       77.83       85.33      3.58 o
  -4   0   6       82.07       76.75      2.35 o
  -2   0   6     7983.51     8087.61    110.42 o
   0   0   6      391.33      416.90      9.04 o
   2   0   6     4192.43     4185.13    113.94 o
   4   0   6      101.89      103.32      5.97 o
   6   0   6        0.11        2.64      1.79 o
   8   0   6       39.36       50.74      4.69 o
 -13   1   6        8.58       10.23      2.00 o
 -12   1   6        3.66        1.45      1.39 o
 -11   1   6        7.14        4.41      1.06 o
 -10   1   6       53.44       50.09      2.31 o
  -9   1   6       93.92       86.81      2.95 o
  -8   1   6       58.40       55.95      2.19 o
  -7   1   6       13.93        8.34      1.66 o
  -6   1   6        0.22        0.22      0.39 o
  -5   1   6        4.17        5.60      0.43 o
  -4   1   6     1478.93     1623.28     17.99 o
  -3   1   6     1084.91     1126.97     16.23 o
  -2   1   6        3.38        4.56      0.41 o
  -1   1   6       59.19       42.09      1.09 o
   0   1   6      993.71     1032.90     13.88 o
   1   1   6      835.32      807.01     13.44 o
   2   1   6     5307.87     5240.32    100.36 o
   3   1   6      928.02      935.44     20.34 o
   4   1   6      142.73      144.68      5.61 o
   5   1   6       31.70       30.02      2.40 o
   6   1   6       66.98       65.47      3.60 o
   7   1   6       15.07       20.18      2.71 o
   8   1   6       36.68       37.88      2.89 o
 -12   2   6       36.60       36.95      2.79 o
 -11   2   6      146.86      140.65      4.30 o
 -10   2   6      658.64      633.22     13.79 o
  -9   2   6      183.79      182.51      4.72 o
  -8   2   6      183.45      191.36      4.67 o
  -7   2   6       58.65       52.23      1.97 o
  -6   2   6        6.15        8.27      0.64 o
  -5   2   6      187.40      183.91      2.79 o
  -4   2   6        0.00        0.25      0.30 o
  -3   2   6       40.72       42.45      1.06 o
  -2   2   6        8.69        7.92      0.49 o
  -1   2   6      614.49      625.62      7.72 o
   0   2   6     1526.19     1627.76     18.37 o
   1   2   6       26.08       24.90      1.38 o
   2   2   6      342.09      313.21      9.25 o
   3   2   6      266.14      264.11      7.59 o
   4   2   6       10.48       10.44      2.07 o
   5   2   6       61.69       56.10      3.29 o
   6   2   6       48.13       45.41      3.06 o
   7   2   6       43.24       40.94      3.03 o
   8   2   6        4.04        4.18      2.47 o
 -12   3   6       11.07        8.92      1.21 o
 -11   3   6       74.86       64.11      2.74 o
 -10   3   6       42.44       41.55      2.13 o
  -9   3   6       74.99       72.69      2.70 o
  -8   3   6       61.27       57.35      2.25 o
  -7   3   6      139.13      123.12      2.47 o
  -6   3   6        6.15       13.59      1.06 o
  -5   3   6       85.54      101.94      1.88 o
  -4   3   6      195.99      176.59      2.71 o
  -3   3   6      166.36      152.05      2.46 o
  -2   3   6       64.06       66.55      1.49 o
  -1   3   6      240.03      259.62      3.83 o
   0   3   6       76.78       79.04      1.57 o
   1   3   6      303.12      289.16      4.64 o
   2   3   6      441.32      447.60     11.01 o
   3   3   6        7.58        9.53      1.88 o
   4   3   6       37.99       36.51      2.58 o
   5   3   6       50.16       45.47      3.01 o
   6   3   6       12.50       14.92      2.23 o
   7   3   6      187.08      172.31      6.53 o
   8   3   6        0.52       -1.54      2.77 o
 -12   4   6        7.83        7.44      1.75 o
 -11   4   6       90.33       77.45      3.99 o
 -10   4   6       35.31       33.53      2.03 o
  -9   4   6       43.88       41.60      1.71 o
  -8   4   6       30.21       25.11      1.27 o
  -7   4   6       37.29       35.85      1.22 o
  -6   4   6        0.00        1.50      0.44 o
  -5   4   6       93.61       97.35      1.85 o
  -4   4   6       97.40       91.08      1.83 o
  -3   4   6      220.66      210.43      3.20 o
  -2   4   6     1145.60     1184.94     13.70 o
  -1   4   6      466.21      462.24      6.14 o
   0   4   6      653.70      666.69      9.27 o
   1   4   6      958.72      958.47     15.35 o
   2   4   6      312.81      310.05      6.03 o
   3   4   6       84.87       79.23      3.05 o
   4   4   6       21.83       19.65      2.08 o
   5   4   6        0.01        1.66      1.40 o
   6   4   6       14.83       10.51      2.02 o
   7   4   6       19.58       23.79      2.80 o
   8   4   6        9.92       14.71      3.88 o
 -12   5   6        7.29        9.35      1.42 o
 -11   5   6       49.31       46.08      2.59 o
 -10   5   6        1.77        4.30      0.93 o
  -9   5   6       87.10       72.05      2.31 o
  -8   5   6       67.31       57.38      1.93 o
  -7   5   6       46.51       47.37      1.48 o
  -6   5   6      143.40      124.81      2.55 o
  -5   5   6        7.61        7.79      0.53 o
  -4   5   6       37.94       42.21      1.20 o
  -3   5   6       96.08       73.04      2.51 o
  -2   5   6      299.99      307.53      4.88 o
  -1   5   6       14.05       13.44      0.77 o
   0   5   6       36.59       48.61      2.23 o
   1   5   6     1008.69     1026.81     16.49 o
   2   5   6       71.72       72.27      3.57 o
   3   5   6        0.04        0.22      1.31 o
   4   5   6       32.50       36.48      2.87 o
   5   5   6       25.60       23.09      2.51 o
   6   5   6       10.10        7.95      2.11 o
   7   5   6        1.85        2.34      2.67 o
 -11   6   6        0.34        3.47      1.02 o
 -10   6   6       13.31       16.18      1.54 o
  -9   6   6       26.45       22.04      2.92 o
  -8   6   6      195.93      170.95      4.92 o
  -7   6   6        0.17       -0.87      0.87 o
  -6   6   6      564.16      523.86     15.20 o
  -5   6   6      553.41      532.70      7.95 o
  -4   6   6        9.68       10.44      0.67 o
  -3   6   6      264.06      243.59      7.47 o
  -2   6   6      132.97      124.89      2.92 o
  -1   6   6      111.27      102.80      2.20 o
   0   6   6      108.80      104.09      6.93 o
   1   6   6        1.08        4.86      1.66 o
   2   6   6        3.18        8.65      4.16 o
   3   6   6      726.29      721.62     17.11 o
   4   6   6      334.44      327.43      9.71 o
   5   6   6      102.67       97.52      4.84 o
   6   6   6       20.40       19.94      3.11 o
   7   6   6        1.71       23.67      9.81 o
 -11   7   6        2.85        2.96      1.11 o
 -10   7   6        0.02        0.11      2.67 o
  -9   7   6       12.74       14.43      1.51 o
  -8   7   6       50.74       43.65      1.97 o
  -7   7   6      155.78      126.32      3.65 o
  -6   7   6       47.65       44.71      1.88 o
  -5   7   6      308.51      291.23      5.02 o
  -4   7   6      223.95      209.90      3.93 o
  -3   7   6        1.55        2.67      0.98 o
  -2   7   6       22.24       16.35      1.51 o
  -1   7   6      202.66      203.24      5.12 o
   0   7   6        7.29        7.69      3.48 o
   1   7   6      158.49      163.11      8.36 o
   2   7   6        4.29        4.34      3.60 o
   3   7   6       15.47       19.15      2.91 o
   4   7   6       12.30       16.10      3.02 o
   5   7   6       58.94       58.31      4.69 o
   6   7   6       15.97       13.82      2.85 o
   7   7   6        4.10        9.21      9.04 o
 -10   8   6        7.07        5.42      2.62 o
  -9   8   6       28.30       29.91      2.05 o
  -8   8   6        0.20        0.88      0.80 o
  -7   8   6      191.88      169.75      5.74 o
  -6   8   6       15.54       12.09      1.63 o
  -5   8   6       11.38       11.83      1.58 o
  -4   8   6      138.71      131.80      3.75 o
  -3   8   6       41.16       39.64      1.99 o
  -2   8   6       69.56       69.33      2.76 o
  -1   8   6        0.25        0.53      1.29 o
   0   8   6       14.93       13.33      4.39 o
   1   8   6       81.43       84.60      4.45 o
   2   8   6        2.79        6.57      2.62 o
   3   8   6      110.88      102.09      6.87 o
   4   8   6      213.99      215.35     11.13 o
   5   8   6      187.41      190.36     10.53 o
   6   8   6        0.14        0.68      3.69 o
  -9   9   6        3.62        5.16      1.79 o
  -8   9   6       41.28       37.37      2.64 o
  -7   9   6        2.30        4.11      1.21 o
  -6   9   6      165.01      158.55      5.65 o
  -5   9   6        5.91        2.73      1.27 o
  -4   9   6      124.40      131.50      3.94 o
  -3   9   6        1.35        2.42      1.04 o
  -2   9   6       36.06       30.22      1.99 o
  -1   9   6      240.09      226.75      5.84 o
   0   9   6      184.60      200.22      6.95 o
   1   9   6      173.65      172.23      6.54 o
   2   9   6       35.22       35.04      3.12 o
   3   9   6       25.52       30.44      3.13 o
   4   9   6        1.49        2.99      2.16 o
   5   9   6       48.88       50.21      5.05 o
  -8  10   6        4.13        4.09      1.94 o
  -7  10   6        0.34        0.46      1.12 o
  -6  10   6       13.99       16.91      1.93 o
  -5  10   6       98.02       92.77      4.32 o
  -4  10   6        0.10        1.12      1.13 o
  -3  10   6        9.02        5.67      1.15 o
  -2  10   6      325.98      299.44      7.12 o
  -1  10   6        7.40       11.19      1.50 o
   0  10   6      428.98      426.04     11.75 o
   1  10   6       29.41       25.07      2.78 o
   2  10   6        0.90        2.63      1.77 o
   3  10   6        0.05        4.48      1.90 o
   4  10   6        3.06        4.89      2.30 o
  -6  11   6       39.50       48.11      3.29 o
  -5  11   6        4.44        5.04      1.39 o
  -4  11   6       28.13       31.99      2.64 o
  -3  11   6        8.68        5.99      1.20 o
  -2  11   6        9.91       11.05      1.49 o
  -1  11   6       10.21        9.67      1.55 o
   0  11   6        5.37        3.75      2.47 o
   1  11   6        7.26        7.23      1.97 o
   2  11   6        0.88        4.45      3.90 o
  -3  12   6       62.59       72.74      3.28 o
  -2  12   6       30.32       36.89      2.42 o
  -1  12   6        1.87        0.79      2.11 o
   0  12   6        0.09        3.30      2.28 o
 -13   0   7       32.64       31.21      3.03 o
 -11   0   7       27.55       28.83      2.64 o
  -9   0   7      126.69      113.81      4.95 o
  -7   0   7     1574.07     1595.01     37.99 o
  -5   0   7      444.70      471.10      9.49 o
  -3   0   7     1849.27     2027.50     28.66 o
  -1   0   7     1210.34     1198.56     29.64 o
   1   0   7     1037.39      999.29     30.15 o
   3   0   7       14.06       10.45      2.35 o
   5   0   7       13.38       15.78      2.90 o
   7   0   7        0.05       -1.41      1.71 o
 -13   1   7        0.91        4.61      2.35 o
 -12   1   7        0.18       -1.07      1.07 o
 -11   1   7        0.48        0.05      0.83 o
 -10   1   7      109.45      109.62      4.84 o
  -9   1   7       60.21       55.40      4.01 o
  -8   1   7      214.91      210.81      5.08 o
  -7   1   7       23.19       20.88      1.34 o
  -6   1   7      365.78      351.40      6.74 o
  -5   1   7     1441.76     1464.83     16.45 o
  -4   1   7     2234.17     2461.01     26.99 o
  -3   1   7      934.56     1005.13     10.45 o
  -2   1   7       22.00       21.26      0.81 o
  -1   1   7      904.29     1012.78     13.75 o
   0   1   7       61.30       49.75      1.68 o
   1   1   7     1099.06     1057.39     17.35 o
   2   1   7     1194.36     1179.42     25.08 o
   3   1   7       84.51       85.64      3.92 o
   4   1   7       30.23       28.95      2.50 o
   5   1   7      135.70      140.29      5.55 o
   6   1   7       17.85       21.27      2.32 o
   7   1   7        5.65        7.11      1.82 o
   8   1   7        9.29       14.48      2.07 o
 -12   2   7       59.53       65.92      3.50 o
 -11   2   7        0.06       -0.80      0.80 o
 -10   2   7        2.72        0.29      0.95 o
  -9   2   7       45.88       46.83      2.23 o
  -8   2   7      315.00      290.28     10.81 o
  -7   2   7      426.83      357.68     28.78 o
  -6   2   7      114.88      108.85      2.25 o
  -5   2   7     1107.11     1111.61     12.75 o
  -4   2   7      619.47      668.05      8.09 o
  -3   2   7       22.84       22.42      0.92 o
  -2   2   7      338.75      373.30      5.05 o
  -1   2   7       63.38       67.47      1.90 o
   0   2   7       21.00       21.33      1.10 o
   1   2   7      434.08      435.60      8.32 o
   2   2   7       73.45       67.83      3.35 o
   3   2   7      177.32      173.73      5.97 o
   4   2   7        4.02        2.19      1.50 o
   5   2   7       59.24       60.75      3.60 o
   6   2   7       26.35       28.62      3.09 o
   7   2   7       62.19       73.14      4.20 o
   8   2   7      101.80       98.25      7.08 o
 -12   3   7        0.34        2.37      0.92 o
 -11   3   7       49.46       45.56      4.75 o
 -10   3   7       45.05       37.92      2.71 o
  -9   3   7      792.97      755.39     14.04 o
  -8   3   7      485.79      492.03      8.07 o
  -7   3   7       15.24        9.55      0.82 o
  -6   3   7       77.11       75.55      1.83 o
  -5   3   7     1084.18     1074.76     14.51 o
  -4   3   7       49.71       52.95      1.31 o
  -3   3   7        2.52        2.42      0.75 o
  -2   3   7      166.54      177.07      2.94 o
  -1   3   7        0.35        2.56      0.95 o
   0   3   7       13.03       10.07      0.83 o
   1   3   7      212.40      223.36      5.11 o
   2   3   7       13.98       12.15      1.63 o
   3   3   7        2.35        4.55      1.32 o
   4   3   7       17.97       18.92      2.08 o
   5   3   7       60.76       58.14      3.53 o
   6   3   7        4.22        5.97      2.03 o
   7   3   7        7.68       10.16      2.32 o
   8   3   7        0.00        1.96      3.07 o
 -12   4   7        4.34        4.34      1.18 o
 -11   4   7        8.26        8.80      1.90 o
 -10   4   7       68.10       64.80      2.27 o
  -9   4   7       11.32        8.62      0.91 o
  -8   4   7       19.72       17.99      1.14 o
  -7   4   7        3.13        2.01      0.58 o
  -6   4   7       12.20       13.22      0.75 o
  -5   4   7      246.29      249.66      3.75 o
  -4   4   7       78.83       76.33      1.68 o
  -3   4   7       80.07       99.12      2.01 o
  -2   4   7      518.67      522.24      6.84 o
  -1   4   7       12.49       16.58      0.87 o
   0   4   7       35.84       31.70      1.62 o
   1   4   7      358.34      330.42      8.94 o
   2   4   7       34.63       28.95      2.32 o
   3   4   7       20.94       18.07      2.26 o
   4   4   7        1.37        0.90      1.60 o
   5   4   7       17.78       13.29      2.08 o
   6   4   7       69.46       71.98      4.19 o
   7   4   7        4.78        4.33      2.13 o
   8   4   7       13.90       19.32      4.31 o
 -12   5   7        1.11        1.08      1.81 o
 -11   5   7       48.77       49.28      2.67 o
 -10   5   7       46.75       47.09      1.91 o
  -9   5   7       10.18        7.23      0.85 o
  -8   5   7       41.83       39.66      1.67 o
  -7   5   7        4.34        3.85      0.52 o
  -6   5   7       38.23       35.14      1.28 o
  -5   5   7       36.52       36.39      1.17 o
  -4   5   7      153.95      154.54      2.78 o
  -3   5   7      409.84      424.81      6.38 o
  -2   5   7      202.97      191.94      3.28 o
  -1   5   7      341.37      343.38      5.32 o
   0   5   7        7.43        9.56      1.08 o
   1   5   7       68.06       64.61      3.42 o
   2   5   7       45.62       41.15      2.83 o
   3   5   7      204.20      194.72     10.90 o
   4   5   7        9.80        6.40      1.73 o
   5   5   7        2.23        2.24      1.73 o
   6   5   7       19.38       19.17      2.62 o
   7   5   7        9.16       10.60      3.41 o
 -11   6   7       15.94        9.11      1.30 o
 -10   6   7        1.79        0.20      0.84 o
  -9   6   7       51.15       44.31      2.39 o
  -8   6   7       33.63       24.87      2.96 o
  -7   6   7       72.57       76.62      2.85 o
  -6   6   7     1190.46     1170.05     15.25 o
  -5   6   7      478.53      493.95      6.60 o
  -4   6   7      227.83      211.58      3.49 o
  -3   6   7       52.24       56.97      2.19 o
  -2   6   7       64.80       60.32      1.73 o
  -1   6   7       21.04       22.01      1.35 o
   0   6   7      139.48      133.66      4.83 o
   1   6   7       56.15       56.31      3.35 o
   2   6   7        0.47        0.94      1.39 o
   3   6   7      122.51      126.50      5.46 o
   4   6   7       33.34       30.93      4.31 o
   5   6   7        0.91       -0.93      1.60 o
   6   6   7        0.36        0.19      1.82 o
   7   6   7        2.08        5.22      5.03 o
 -10   7   7       54.35       57.68      2.88 o
  -9   7   7        3.01        4.15      1.09 o
  -8   7   7      146.66      134.98      4.40 o
  -7   7   7        1.10        1.65      1.45 o
  -6   7   7      607.73      585.91     10.14 o
  -5   7   7      365.61      359.17      6.85 o
  -4   7   7      113.02      108.96      2.68 o
  -3   7   7        0.42        1.34      1.05 o
  -2   7   7        5.45        4.49      1.74 o
  -1   7   7        0.45        1.46      0.94 o
   0   7   7        0.03        0.54      1.53 o
   1   7   7       14.49        8.80      4.65 o
   2   7   7       59.79       47.58      9.57 o
   3   7   7       27.60        6.10      6.82 o
   4   7   7        3.74       -1.04      6.14 o
   5   7   7        4.90        4.29      2.73 o
   6   7   7      102.71      115.73      8.14 o
 -10   8   7       48.70       49.83      2.77 o
  -9   8   7        1.16        0.61      0.89 o
  -8   8   7       22.24       18.03      1.77 o
  -7   8   7      119.01      101.76      4.28 o
  -6   8   7      218.59      195.58      6.25 o
  -5   8   7        3.21        3.09      1.19 o
  -4   8   7      127.73      118.35      3.61 o
  -3   8   7        1.06        2.42      0.98 o
  -2   8   7        0.35        1.36      1.01 o
  -1   8   7      199.77      204.06      5.45 o
   0   8   7        0.06        1.69      1.60 o
   1   8   7        9.38       14.87      2.62 o
   2   8   7       91.09       90.32      6.57 o
   3   8   7        1.36        3.40      2.14 o
   4   8   7        0.95        2.71      2.30 o
   5   8   7       17.08       21.50      3.39 o
  -9   9   7        9.13       12.15      2.43 o
  -8   9   7       14.65       15.37      1.85 o
  -7   9   7       22.27       20.83      1.99 o
  -6   9   7        1.33        2.76      1.09 o
  -5   9   7      161.02      158.06      6.93 o
  -4   9   7        0.30        2.26      1.61 o
  -3   9   7        0.98        1.80      0.96 o
  -2   9   7      158.16      146.57      4.49 o
  -1   9   7      253.29      282.54      6.93 o
   0   9   7       37.01       41.89      3.38 o
   1   9   7        1.24        5.22      2.05 o
   2   9   7       22.20       29.70      3.24 o
   3   9   7       24.90       19.02      2.93 o
   4   9   7       13.70       12.97      3.48 o
  -8  10   7        3.54        7.52      1.45 o
  -7  10   7        0.32        0.11      3.82 o
  -6  10   7       26.88       22.35      2.15 o
  -5  10   7        4.46        6.48      1.43 o
  -4  10   7        0.12        0.97      0.95 o
  -3  10   7      133.37      126.64      4.17 o
  -2  10   7        0.74        1.20      1.15 o
  -1  10   7      351.07      337.29      8.00 o
   0  10   7      255.86      275.34      9.00 o
   1  10   7      156.22      171.09      6.98 o
   2  10   7        7.03       13.47      3.01 o
   3  10   7        4.67        5.23      2.36 o
  -6  11   7        1.03        1.56      1.26 o
  -5  11   7        2.98        5.17      1.48 o
  -4  11   7        5.73        6.65      1.49 o
  -3  11   7        0.72        1.04      1.02 o
  -2  11   7        8.46        7.42      1.70 o
  -1  11   7        6.54        5.75      2.37 o
   0  11   7        4.06        5.33      1.84 o
   1  11   7        4.18        6.32      2.17 o
 -12   0   8        5.99        6.23      1.71 o
 -10   0   8       35.40       35.65      2.86 o
  -8   0   8       21.88       20.13      2.05 o
  -6   0   8       97.93       94.03      4.22 o
  -4   0   8        6.51        7.48      0.65 o
  -2   0   8      613.68      671.41     18.12 o
   0   0   8       69.28       58.84      2.76 o
   2   0   8       78.94       82.04      5.42 o
   4   0   8       14.59       15.74      3.16 o
   6   0   8       39.74       36.03      4.26 o
 -12   1   8       76.33       82.82      3.32 o
 -11   1   8       14.06       12.88      1.58 o
 -10   1   8       10.14       12.36      1.33 o
  -9   1   8        0.14        1.42      0.92 o
  -8   1   8        0.10        0.63      0.81 o
  -7   1   8       62.69       63.84      2.46 o
  -6   1   8        4.00        7.27      0.79 o
  -5   1   8       40.32       47.66      1.24 o
  -4   1   8      223.16      232.05      3.04 o
  -3   1   8        9.38       19.79      0.69 o
  -2   1   8      286.98      295.94      4.27 o
  -1   1   8       49.28       51.91      1.75 o
   0   1   8       51.18       56.53      1.92 o
   1   1   8      182.53      167.37      5.71 o
   2   1   8        7.32        8.93      1.68 o
   3   1   8      453.37      438.47     11.55 o
   4   1   8      242.15      232.35      7.66 o
   5   1   8       12.95       17.28      2.31 o
   6   1   8       20.29       22.64      2.57 o
   7   1   8        0.78        2.36      1.90 o
 -12   2   8        9.05        8.58      1.27 o
 -11   2   8       77.11       70.34      5.93 o
 -10   2   8       96.61       85.82      3.18 o
  -9   2   8      548.39      547.36     10.85 o
  -8   2   8     1199.77     1208.58     21.18 o
  -7   2   8      381.63      395.92      8.23 o
  -6   2   8      621.35      567.84      7.91 o
  -5   2   8      523.78      553.98      6.98 o
  -4   2   8      162.56      170.28      2.82 o
  -3   2   8      175.13      187.15      3.41 o
  -2   2   8        0.06        1.33      0.41 o
  -1   2   8        6.76        3.97      0.62 o
   0   2   8      123.05      121.09      4.95 o
   1   2   8        1.61        3.11      0.86 o
   2   2   8       12.22       10.89      1.66 o
   3   2   8      157.69      143.73      5.56 o
   4   2   8      111.06      107.28      4.94 o
   5   2   8      221.37      213.80      7.52 o
   6   2   8        1.64        1.30      1.70 o
   7   2   8       74.16       75.75      4.46 o
 -12   3   8        0.16        0.53      0.85 o
 -11   3   8       36.48       25.59      1.82 o
 -10   3   8      219.31      184.49      5.61 o
  -9   3   8       46.98       55.79      2.09 o
  -8   3   8      479.89      468.12      7.91 o
  -7   3   8      350.62      346.15      6.12 o
  -6   3   8        9.80        9.77      0.70 o
  -5   3   8      183.77      174.24      2.89 o
  -4   3   8        3.95        2.72      0.54 o
  -3   3   8       56.88       49.36      1.36 o
  -2   3   8      253.41      273.81      4.18 o
  -1   3   8       32.77       33.92      1.42 o
   0   3   8       91.18       78.16      2.32 o
   1   3   8       98.55       86.37      3.89 o
   2   3   8       96.51      102.27      4.44 o
   3   3   8       25.15       26.68      2.44 o
   4   3   8        2.70        3.44      1.61 o
   5   3   8        0.85        2.49      1.88 o
   6   3   8        0.19        3.45      1.88 o
   7   3   8      216.81      228.36      8.32 o
 -12   4   8       11.97       11.32      2.53 o
 -11   4   8        1.71        0.99      0.70 o
 -10   4   8       35.66       31.41      1.62 o
  -9   4   8       12.51       12.41      1.05 o
  -8   4   8      206.64      192.54      5.34 o
  -7   4   8        1.03        0.89      0.48 o
  -6   4   8       21.14       20.10      0.97 o
  -5   4   8      108.76      103.73      2.36 o
  -4   4   8      606.84      585.25      7.54 o
  -3   4   8      924.40      941.50     11.41 o
  -2   4   8      683.16      676.26      8.67 o
  -1   4   8      126.27      128.13      3.02 o
   0   4   8      527.83      535.71     12.63 o
   1   4   8       32.50       37.17      2.62 o
   2   4   8      194.63      182.63      6.34 o
   3   4   8       13.16        9.96      1.84 o
   4   4   8       73.97       70.20      4.03 o
   5   4   8        0.29        1.18      1.70 o
   6   4   8       27.44       31.11      3.20 o
   7   4   8        1.87        1.68      2.18 o
 -11   5   8        5.25        5.71      1.24 o
 -10   5   8       30.84       33.01      1.65 o
  -9   5   8        0.02        0.83      0.61 o
  -8   5   8       10.54       11.05      0.97 o
  -7   5   8       30.71       35.82      1.36 o
  -6   5   8       82.96       75.95      2.04 o
  -5   5   8       25.51       25.06      1.08 o
  -4   5   8      204.38      174.07      3.40 o
  -3   5   8       54.01       56.79      1.62 o
  -2   5   8     1039.87     1010.03     12.34 o
  -1   5   8        8.95        9.73      0.83 o
   0   5   8       12.62       14.32      1.33 o
   1   5   8       28.48       32.46      4.12 o
   2   5   8        6.07        2.44      1.47 o
   3   5   8        0.43       -1.51      1.51 o
   4   5   8        8.90        3.26      1.73 o
   5   5   8       22.76       20.22      2.56 o
   6   5   8        1.02        0.83      4.18 o
 -11   6   8        4.17        9.14      1.29 o
 -10   6   8      115.55       99.25      3.88 o
  -9   6   8        9.15       11.34      4.50 o
  -8   6   8      151.78      144.38      4.50 o
  -7   6   8       41.51       39.04      1.51 o
  -6   6   8      929.11      921.57     12.51 o
  -5   6   8       62.22       57.94      1.83 o
  -4   6   8       80.90       84.21      2.09 o
  -3   6   8       96.78       87.47      2.21 o
  -2   6   8      195.86      188.99      3.82 o
  -1   6   8      250.71      239.26      5.32 o
   0   6   8        6.59        6.27      1.12 o
   1   6   8        4.11        4.50      1.62 o
   2   6   8       20.32       20.51      2.43 o
   3   6   8        0.03        2.30      1.58 o
   4   6   8        4.93        4.96      2.67 o
   5   6   8       15.91       16.48      2.59 o
   6   6   8       29.08       32.03      3.44 o
 -10   7   8        0.38        0.22      1.60 o
  -9   7   8        0.01        1.02      0.91 o
  -8   7   8        1.04        0.79      0.87 o
  -7   7   8      250.68      238.98      5.35 o
  -6   7   8      186.66      197.67      4.65 o
  -5   7   8      151.68      149.65      3.84 o
  -4   7   8       80.31       75.74      2.31 o
  -3   7   8      141.91      142.16      4.22 o
  -2   7   8      157.09      156.34      4.17 o
  -1   7   8       28.20       30.81      2.89 o
   0   7   8       88.21       81.28      5.97 o
   1   7   8        1.87       -1.94     11.68 o
   2   7   8        1.14       -1.82      2.43 o
   3   7   8      111.72      100.21      7.25 o
   4   7   8       22.57       22.38      3.82 o
   5   7   8      230.72      214.02     11.60 o
 -10   8   8       13.03       13.21      1.57 o
  -9   8   8       85.25       82.00      5.59 o
  -8   8   8        4.51        5.97      1.83 o
  -7   8   8      101.76       88.55      7.44 o
  -6   8   8       32.68       28.61      2.24 o
  -5   8   8        9.44        9.70      1.46 o
  -4   8   8        0.07       -0.03      0.87 o
  -3   8   8       16.37       16.55      1.63 o
  -2   8   8       10.33       10.87      1.92 o
  -1   8   8       53.20       54.62      4.06 o
   0   8   8       11.77       13.74      2.52 o
   1   8   8       28.31       26.99      4.01 o
   2   8   8        5.93        7.74      2.45 o
   3   8   8       20.46       16.72      3.11 o
   4   8   8       28.75       26.95      3.78 o
  -8   9   8        0.38        1.58      1.54 o
  -7   9   8       15.28       16.81      1.82 o
  -6   9   8        8.21       10.46      1.60 o
  -5   9   8       21.58       26.90      2.30 o
  -4   9   8       24.78       24.38      1.78 o
  -3   9   8        2.26        1.84      1.06 o
  -2   9   8       16.38       21.04      1.92 o
  -1   9   8      338.74      358.40     10.61 o
   0   9   8      402.82      417.29     16.95 o
   1   9   8      260.42      262.21     12.96 o
   2   9   8        1.28       11.77      5.63 o
   3   9   8        1.91        1.38      2.14 o
  -7  10   8        0.01        1.45      1.13 o
  -6  10   8       52.89       63.50      3.67 o
  -5  10   8        4.20        4.72      1.28 o
  -4  10   8        7.56        9.09      1.57 o
  -3  10   8       39.15       42.37      2.47 o
  -2  10   8       52.83       59.82      3.01 o
  -1  10   8      205.19      209.43      7.65 o
   0  10   8        8.96       11.74      2.63 o
   1  10   8       14.46       22.22      3.16 o
   2  10   8        0.06        3.68      2.13 o
  -5  11   8        0.64        2.54      1.31 o
  -4  11   8        2.38        3.03      1.34 o
  -3  11   8       50.91       65.45      3.09 o
  -2  11   8        0.10        1.11      1.38 o
  -1  11   8       93.99       97.08      5.12 o
   0  11   8       66.82       68.80      4.47 o
 -11   0   9       87.22       88.10      4.82 o
  -9   0   9      444.31      457.30     13.56 o
  -7   0   9      118.38      114.84      5.12 o
  -5   0   9      978.83     1041.41     22.60 o
  -3   0   9      590.71      596.10     16.72 o
  -1   0   9        9.41        9.40      1.28 o
   1   0   9       59.26       69.21      5.03 o
   3   0   9       97.48      113.73      7.42 o
   5   0   9       46.92       50.06      5.03 o
   7   0   9        3.79        5.84      2.56 o
 -12   1   9        2.80        3.28      1.07 o
 -11   1   9        0.60        3.60      2.09 o
 -10   1   9        3.61        3.61      1.28 o
  -9   1   9       43.32       36.55      2.08 o
  -8   1   9      227.04      221.57      5.62 o
  -7   1   9      169.73      169.06      3.68 o
  -6   1   9      136.89      129.44      2.65 o
  -5   1   9       64.48       68.81      1.62 o
  -4   1   9      176.75      180.18      3.00 o
  -3   1   9      162.07      148.31      2.65 o
  -2   1   9       81.26       73.96      2.18 o
  -1   1   9      255.53      255.53      7.49 o
   0   1   9      541.29      533.29      8.59 o
   1   1   9      168.16      171.99      5.99 o
   2   1   9        7.04        5.12      1.63 o
   3   1   9     1591.62     1545.19     32.96 o
   4   1   9      649.18      598.28     15.32 o
   5   1   9        1.46        1.92      1.94 o
   6   1   9        1.62       -0.37      1.70 o
   7   1   9        4.97        7.13      2.24 o
 -12   2   9       10.12       11.07      1.34 o
 -11   2   9        4.91        6.97      1.14 o
 -10   2   9       54.39       47.02      3.09 o
  -9   2   9      127.14      116.85      3.84 o
  -8   2   9      549.91      583.57      9.48 o
  -7   2   9        0.08        0.14      0.68 o
  -6   2   9      146.16      154.86      3.06 o
  -5   2   9      150.11      134.28      2.48 o
  -4   2   9       34.49       38.36      1.20 o
  -3   2   9       91.90       90.23      1.97 o
  -2   2   9       57.69       67.00      1.71 o
  -1   2   9        3.39        3.06      0.83 o
   0   2   9        1.48        0.99      0.71 o
   1   2   9      195.67      191.80      7.21 o
   2   2   9        0.94        1.89      1.43 o
   3   2   9      581.38      564.71     14.48 o
   4   2   9       81.43       81.72      4.52 o
   5   2   9      155.47      151.05      6.33 o
   6   2   9        4.83        7.07      2.81 o
   7   2   9       32.52       36.18      4.26 o
 -12   3   9        0.09        1.03      0.78 o
 -11   3   9       56.87       40.44      1.97 o
 -10   3   9       68.06       61.73      2.30 o
  -9   3   9     1001.32      991.51     14.99 o
  -8   3   9       59.38       59.35      2.12 o
  -7   3   9      239.52      246.77      4.92 o
  -6   3   9       11.09       11.13      0.79 o
  -5   3   9      449.80      421.06      5.77 o
  -4   3   9      202.07      196.01      5.76 o
  -3   3   9        0.14        1.58      0.43 o
  -2   3   9      453.07      414.21     17.04 o
  -1   3   9       74.60       68.27      2.21 o
   0   3   9        3.61        2.32      0.78 o
   1   3   9       76.44       70.47      4.09 o
   2   3   9      304.88      300.61      9.04 o
   3   3   9       95.90       90.82      4.59 o
   4   3   9       43.37       46.95      4.86 o
   5   3   9       59.92       55.30      3.93 o
   6   3   9        0.01        0.48      1.93 o
 -12   4   9        0.36        1.20      0.72 o
 -11   4   9        6.74        7.22      1.24 o
 -10   4   9        5.44        9.47      1.01 o
  -9   4   9        6.35        6.47      0.89 o
  -8   4   9       14.96       15.37      1.50 o
  -7   4   9        4.93        5.24      0.80 o
  -6   4   9      390.85      376.27      7.61 o
  -5   4   9      126.08      133.09      2.59 o
  -4   4   9        7.13        7.70      0.75 o
  -3   4   9      216.58      216.56      3.68 o
  -2   4   9        4.88        5.48      0.93 o
  -1   4   9        1.59        2.00      0.75 o
   0   4   9      515.38      507.51      9.81 o
   1   4   9      512.70      484.35     12.53 o
   2   4   9      136.55      119.32      5.16 o
   3   4   9       87.83       89.73      4.57 o
   4   4   9       13.60       16.14      3.20 o
   5   4   9       32.10       32.06      3.06 o
   6   4   9        1.88        2.08      2.20 o
 -11   5   9       21.65       19.99      1.62 o
 -10   5   9        3.21        5.71      0.89 o
  -9   5   9       33.47       32.85      1.65 o
  -8   5   9       54.67       57.40      2.37 o
  -7   5   9       32.43       29.72      1.32 o
  -6   5   9       10.92       12.96      1.15 o
  -5   5   9      111.47       98.62      2.51 o
  -4   5   9       91.25       81.69      2.04 o
  -3   5   9      312.03      317.37      4.95 o
  -2   5   9        0.26        0.12      0.60 o
  -1   5   9      503.81      504.82      8.22 o
   0   5   9      225.58      222.93      5.51 o
   1   5   9        0.00       -0.06      1.35 o
   2   5   9       25.11       24.50      2.49 o
   3   5   9        2.88        3.54      1.64 o
   4   5   9       12.64       15.05      2.41 o
   5   5   9        2.77        2.65      1.97 o
   6   5   9       30.66       37.65      5.63 o
 -11   6   9       23.75       32.02      2.26 o
 -10   6   9        3.40        2.52      1.73 o
  -9   6   9        9.71       13.11      1.43 o
  -8   6   9       69.02       64.71      2.91 o
  -7   6   9       56.14       50.64      1.78 o
  -6   6   9       17.13       18.97      1.16 o
  -5   6   9      239.74      239.23      4.50 o
  -4   6   9       19.02       22.28      1.21 o
  -3   6   9      354.18      358.49      6.55 o
  -2   6   9       32.05       31.18      1.39 o
  -1   6   9      139.40      138.55      4.09 o
   0   6   9       40.21       38.97      2.14 o
   1   6   9        0.01       -1.36      1.36 o
   2   6   9       22.99       20.67      2.42 o
   3   6   9        0.62       -1.50      1.50 o
   4   6   9        7.20        7.14      2.17 o
   5   6   9       49.63       55.20      4.23 o
 -10   7   9        0.14        1.03      1.00 o
  -9   7   9        0.18        1.88      0.95 o
  -8   7   9       13.06       20.03      1.69 o
  -7   7   9       14.60       15.16      1.42 o
  -6   7   9        2.47        4.72      0.88 o
  -5   7   9        5.23        5.79      0.93 o
  -4   7   9       44.82       47.48      1.94 o
  -3   7   9        0.89        2.00      1.16 o
  -2   7   9      284.01      298.62      6.57 o
  -1   7   9       37.14       37.55     18.98 o
   0   7   9       18.31       11.78     11.28 o
   1   7   9       10.25        9.31      1.92 o
   2   7   9       16.12       18.92      2.47 o
   3   7   9        9.20        6.97      2.05 o
   4   7   9      161.84      173.05      7.27 o
  -9   8   9       18.06       15.48      2.47 o
  -8   8   9       45.59       45.97      4.09 o
  -7   8   9       49.82       49.87      3.86 o
  -6   8   9        3.02        4.57      1.23 o
  -5   8   9        8.20        6.93      1.37 o
  -4   8   9       56.81       54.07      2.62 o
  -3   8   9      224.67      228.82      5.96 o
  -2   8   9      201.23      206.83      5.81 o
  -1   8   9       25.97       26.92      4.65 o
   0   8   9        1.75        1.94      1.87 o
   1   8   9       21.06       15.76      3.02 o
   2   8   9       12.81       11.95      2.92 o
   3   8   9        0.76       -0.12      3.22 o
   4   8   9       26.02       19.89      3.46 o
  -8   9   9        5.85        6.44      1.96 o
  -7   9   9        2.96        3.39      1.27 o
  -6   9   9       15.75       15.30      1.85 o
  -5   9   9        1.16        1.38      1.41 o
  -4   9   9        5.48        8.50      1.63 o
  -3   9   9      182.72      199.31      5.59 o
  -2   9   9       16.74       22.55      2.03 o
  -1   9   9      135.27      149.03      6.65 o
   0   9   9       25.39       32.12      5.33 o
   1   9   9        0.05        1.99      3.82 o
   2   9   9       16.15       11.18      2.78 o
  -6  10   9       29.91       44.79      3.11 o
  -5  10   9       31.41       31.17      3.90 o
  -4  10   9        0.01        0.84      2.43 o
  -3  10   9        1.91        3.48      1.36 o
  -2  10   9        4.03        3.57      1.41 o
  -1  10   9      392.85      414.72     12.28 o
   0  10   9       66.06       80.16      5.10 o
   1  10   9      255.32      264.67     11.45 o
 -12   0  10        6.40        9.17      1.92 o
 -10   0  10       64.97       71.47      4.35 o
  -8   0  10      797.07      834.09     22.30 o
  -6   0  10      100.67      102.94      5.07 o
  -4   0  10     1437.87     1481.91     42.39 o
  -2   0  10      713.87      709.42     32.79 o
   0   0  10        2.79        4.95      1.22 o
   2   0  10     1725.83     1627.97     48.74 o
   4   0  10        5.49        6.10      2.86 o
   6   0  10       25.90       29.34      4.26 o
 -12   1  10        0.05        0.94      0.93 o
 -11   1  10       80.08       82.24      3.38 o
 -10   1  10       42.79       43.77      2.40 o
  -9   1  10      406.54      427.63      9.39 o
  -8   1  10      406.17      394.80      7.04 o
  -7   1  10        8.89       10.28      0.97 o
  -6   1  10       57.40       54.31      3.07 o
  -5   1  10      228.83      221.06      4.19 o
  -4   1  10      510.72      507.75      7.93 o
  -3   1  10      338.37      342.08      5.97 o
  -2   1  10        4.27        7.60      0.91 o
  -1   1  10      100.67      100.28      2.88 o
   0   1  10       59.52       60.03      4.30 o
   1   1  10        2.67        2.65      1.58 o
   2   1  10      425.41      368.63     10.63 o
   3   1  10      104.31      104.21      5.80 o
   4   1  10      162.08      154.54      6.47 o
   5   1  10        0.01       -0.26      1.81 o
   6   1  10        7.34        6.72      2.06 o
 -12   2  10       20.15       22.07      1.81 o
 -11   2  10        3.24        7.28      1.20 o
 -10   2  10       78.57       80.41      2.66 o
  -9   2  10      352.20      342.96      6.52 o
  -8   2  10       72.71       64.92      2.46 o
  -7   2  10        5.65        6.78      0.97 o
  -6   2  10       57.16       54.86      1.70 o
  -5   2  10       20.02       21.59      0.96 o
  -4   2  10      229.30      218.52      4.26 o
  -3   2  10       33.12       30.82      1.45 o
  -2   2  10        2.73        3.52      0.72 o
  -1   2  10       24.86       23.64      1.42 o
   0   2  10      579.83      541.39      9.10 o
   1   2  10      337.30      308.03      9.28 o
   2   2  10      266.68      248.03      8.27 o
   3   2  10       40.93       39.62      3.34 o
   4   2  10      166.44      149.99      6.43 o
   5   2  10       13.39       11.27      2.34 o
   6   2  10        1.15        1.61      2.12 o
 -12   3  10      102.62      118.79      5.61 o
 -11   3  10       25.15       23.31      1.49 o
 -10   3  10       80.75       81.17      2.72 o
  -9   3  10       53.11       46.21      2.03 o
  -8   3  10      669.72      663.55     10.75 o
  -7   3  10     2154.66     2308.36     31.91 o
  -6   3  10      578.30      566.26      8.30 o
  -5   3  10        5.54        6.63      0.66 o
  -4   3  10        0.01        1.08      0.50 o
  -3   3  10       98.28       96.86      3.09 o
  -2   3  10       73.66       78.49      2.43 o
  -1   3  10       48.40       47.71      1.99 o
   0   3  10      170.73      166.10      4.68 o
   1   3  10       10.17        4.29      1.73 o
   2   3  10       14.19       14.82      2.13 o
   3   3  10      131.78      125.82      5.61 o
   4   3  10       12.08       13.57      2.50 o
   5   3  10       44.65       55.68      4.10 o
 -11   4  10       34.99       33.84      1.78 o
 -10   4  10       36.27       32.87      1.74 o
  -9   4  10       28.65       30.59      1.66 o
  -8   4  10       30.59       28.56      1.56 o
  -7   4  10       28.90       28.40      1.53 o
  -6   4  10      180.21      182.06      3.71 o
  -5   4  10      158.43      161.59      3.06 o
  -4   4  10      323.40      311.28      4.86 o
  -3   4  10        0.74        0.41      0.57 o
  -2   4  10      282.19      275.76      4.60 o
  -1   4  10        4.44        5.07      0.99 o
   0   4  10        4.75        2.84      1.11 o
   1   4  10      288.02      266.67      8.49 o
   2   4  10       85.39       81.15      4.33 o
   3   4  10        6.15        8.57      1.89 o
   4   4  10       34.15       30.05      2.98 o
   5   4  10       33.83       37.85      3.67 o
 -11   5  10       18.38       25.69      1.59 o
 -10   5  10       12.25       16.71      1.28 o
  -9   5  10       62.32       64.12      2.39 o
  -8   5  10        1.02        0.35      0.65 o
  -7   5  10       86.13       82.00      2.67 o
  -6   5  10        8.95        7.80      0.85 o
  -5   5  10     1347.21     1369.17     17.96 o
  -4   5  10       68.52       72.45      2.09 o
  -3   5  10      131.77      134.44      2.92 o
  -2   5  10      385.57      380.63      5.92 o
  -1   5  10      104.76       99.81      3.00 o
   0   5  10      307.70      303.63      7.01 o
   1   5  10       52.54       51.96      3.44 o
   2   5  10       24.94       22.22      2.47 o
   3   5  10        1.47        1.84      1.62 o
   4   5  10       10.08       10.45      2.32 o
   5   5  10       66.71       74.27      8.00 o
 -10   6  10        0.05       -0.90      0.90 o
  -9   6  10       11.60       15.33      3.77 o
  -8   6  10       28.84       27.69      1.97 o
  -7   6  10       55.50       55.28      2.49 o
  -6   6  10       11.36       13.96      1.04 o
  -5   6  10     1113.34     1116.78     15.19 o
  -4   6  10      955.11      986.71     13.70 o
  -3   6  10      124.43      119.14      2.83 o
  -2   6  10       25.49       26.29      1.40 o
  -1   6  10        6.14        3.35      1.18 o
   0   6  10        1.01       -0.50      1.06 o
   1   6  10       16.44       14.63      2.20 o
   2   6  10        2.09        2.20      1.59 o
   3   6  10        1.53        0.31      1.65 o
   4   6  10       41.01       40.17      8.72 o
 -10   7  10        6.33       13.10      3.20 o
  -9   7  10       14.50       17.94      1.71 o
  -8   7  10       52.77       51.34      2.71 o
  -7   7  10       17.45       16.24      1.33 o
  -6   7  10       15.20       17.49      1.39 o
  -5   7  10      118.30      127.02      3.74 o
  -4   7  10      297.64      305.12      7.19 o
  -3   7  10      394.93      406.83     10.55 o
  -2   7  10       90.12       92.60      3.35 o
  -1   7  10        4.99        6.43      2.07 o
   0   7  10        0.67        2.13      1.69 o
   1   7  10       22.17       17.19      2.53 o
   2   7  10        0.05       -1.44      1.61 o
   3   7  10        0.42       -0.60      1.68 o
  -9   8  10        0.37        0.51      1.45 o
  -8   8  10        4.45        3.54      1.62 o
  -7   8  10        3.41        5.86      1.28 o
  -6   8  10       23.63       27.54      2.33 o
  -5   8  10      438.56      452.20     11.57 o
  -4   8  10        0.00        2.36      1.30 o
  -3   8  10       48.34       53.40      2.96 o
  -2   8  10        1.31        0.41      1.90 o
  -1   8  10      131.35      124.25      6.43 o
   0   8  10        5.14        3.08      4.86 o
   1   8  10        3.72        2.60      2.22 o
   2   8  10        8.64        4.34      3.18 o
  -7   9  10        0.99        3.03      1.17 o
  -6   9  10       11.98       12.29      1.80 o
  -5   9  10      155.86      157.97      6.04 o
  -4   9  10        5.35        4.89      1.43 o
  -3   9  10       79.21       93.08      4.64 o
  -2   9  10       20.09       25.24      3.31 o
  -1   9  10      161.45      154.58      9.68 o
   0   9  10        8.49       11.51      2.94 o
   1   9  10       14.03       13.56      3.13 o
  -5  10  10        0.19        0.56      1.30 o
  -4  10  10        0.74        2.40      1.40 o
  -3  10  10        2.51        3.31      1.42 o
  -2  10  10        1.71        4.81      2.35 o
  -1  10  10       34.98       42.81      4.09 o
 -11   0  11       54.88       69.59      4.56 o
  -9   0  11      318.22      325.15     11.17 o
  -7   0  11       34.50       42.51      3.41 o
  -5   0  11       16.37       16.83      1.83 o
  -3   0  11        6.19        6.64      1.75 o
  -1   0  11      402.74      387.85      9.92 o
   1   0  11       50.12       44.48      4.65 o
   3   0  11      222.42      217.18     11.13 o
   5   0  11        5.49        8.19      3.07 o
 -12   1  11       44.98       45.93      3.03 o
 -11   1  11      163.50      182.54      5.59 o
 -10   1  11      271.53      285.56      7.33 o
  -9   1  11       48.63       54.89      2.79 o
  -8   1  11      178.66      184.02      5.38 o
  -7   1  11      232.81      241.89      6.38 o
  -6   1  11        0.28       -0.98      1.13 o
  -5   1  11       45.48       50.27      1.84 o
  -4   1  11      103.84      111.31      2.92 o
  -3   1  11      132.79      133.91      3.34 o
  -2   1  11       75.24       75.62      2.51 o
  -1   1  11        0.19       -0.35      1.16 o
   0   1  11      183.79      184.34      4.40 o
   1   1  11      295.68      306.02      9.35 o
   2   1  11       26.41       31.93      2.92 o
   3   1  11       11.13       14.30      2.32 o
   4   1  11        7.21        6.08      2.03 o
   5   1  11       86.53       88.39      5.11 o
 -12   2  11        0.85        2.60      1.17 o
 -11   2  11      146.87      156.29      4.13 o
 -10   2  11       38.23       36.46      1.83 o
  -9   2  11       31.23       24.87      1.50 o
  -8   2  11      832.04      864.91     16.63 o
  -7   2  11      653.87      685.16     13.73 o
  -6   2  11       25.98       25.03      1.51 o
  -5   2  11        9.10        8.54      0.85 o
  -4   2  11       21.79       20.67      1.25 o
  -3   2  11       57.79       60.81      2.15 o
  -2   2  11      155.68      149.30      3.70 o
  -1   2  11      120.78      118.68      3.69 o
   0   2  11       41.35       37.45      1.95 o
   1   2  11        0.02       -0.94      2.00 o
   2   2  11       77.76       71.40      4.23 o
   3   2  11        7.30        7.81      2.09 o
   4   2  11      108.64      103.48      5.69 o
   5   2  11      137.59      130.23      6.29 o
 -11   3  11       91.01       94.42      3.10 o
 -10   3  11       11.18       11.20      1.13 o
  -9   3  11       51.60       43.21      1.98 o
  -8   3  11        3.48        2.25      0.88 o
  -7   3  11      999.91     1076.34     20.04 o
  -6   3  11      319.97      325.17      8.91 o
  -5   3  11       28.84       29.82      2.15 o
  -4   3  11        2.96        2.42      0.72 o
  -3   3  11        1.10        2.11      0.77 o
  -2   3  11       81.67       81.57      2.66 o
  -1   3  11      248.72      241.94      5.17 o
   0   3  11       53.93       46.85      2.52 o
   1   3  11        2.98        0.64      1.51 o
   2   3  11       41.19       34.76      2.95 o
   3   3  11        4.39        8.09      2.27 o
   4   3  11        0.97        0.49      2.22 o
 -11   4  11        2.51        3.80      1.05 o
 -10   4  11        9.53       11.29      1.11 o
  -9   4  11        3.85        5.18      0.89 o
  -8   4  11       28.97       26.01      1.53 o
  -7   4  11        5.03        5.47      0.91 o
  -6   4  11       69.28       70.86      2.20 o
  -5   4  11        5.91        5.35      0.95 o
  -4   4  11       19.12       18.14      1.33 o
  -3   4  11       46.70       49.59      2.01 o
  -2   4  11        9.79        9.33      1.16 o
  -1   4  11      285.09      269.77      5.58 o
   0   4  11        3.50        5.17      1.40 o
   1   4  11       61.10       57.79      3.74 o
   2   4  11       52.88       55.85      4.12 o
   3   4  11       22.07       16.61      2.43 o
   4   4  11       19.54       23.37      3.30 o
 -11   5  11        2.86        2.92      0.95 o
 -10   5  11       30.50       33.67      2.41 o
  -9   5  11       35.41       36.68      1.85 o
  -8   5  11       39.58       41.43      1.96 o
  -7   5  11       15.09       16.00      1.23 o
  -6   5  11        1.75        4.07      0.71 o
  -5   5  11      167.44      167.39      3.74 o
  -4   5  11       13.72       13.73      1.19 o
  -3   5  11      224.42      231.56      4.88 o
  -2   5  11      420.83      422.85      7.54 o
  -1   5  11      118.34      118.28      3.43 o
   0   5  11       11.70        7.89      1.30 o
   1   5  11       11.06       12.21      2.02 o
   2   5  11        2.76        3.74      2.13 o
   3   5  11        0.37       -1.27      1.85 o
   4   5  11        8.29        9.30      2.96 o
 -10   6  11       18.64       24.94      2.04 o
  -9   6  11       49.71       55.88      2.90 o
  -8   6  11        0.11        0.43      0.80 o
  -7   6  11        1.53        4.52      1.19 o
  -6   6  11      217.24      227.44      5.93 o
  -5   6  11        9.49       11.80      1.10 o
  -4   6  11       92.83       99.06      2.59 o
  -3   6  11       21.31       19.64      1.29 o
  -2   6  11      119.55      123.96      3.52 o
  -1   6  11       14.98       15.86      1.83 o
   0   6  11        0.04        1.87      1.64 o
   1   6  11       49.46       54.33      3.78 o
   2   6  11        5.61        6.33      1.97 o
   3   6  11        1.85       -0.15      2.77 o
  -9   7  11        1.94        4.76      1.18 o
  -8   7  11       53.90       62.19      3.50 o
  -7   7  11        5.76        5.70      0.96 o
  -6   7  11       91.79       98.82      3.33 o
  -5   7  11       42.79       42.68      3.07 o
  -4   7  11      302.90      303.40      7.35 o
  -3   7  11        1.47       -0.37      3.61 o
  -2   7  11        4.21        4.10      2.32 o
  -1   7  11        3.26        1.81      2.90 o
   0   7  11        1.72        2.57      2.03 o
   1   7  11        1.24        1.79      2.22 o
   2   7  11        0.57       -0.18      1.72 o
  -8   8  11       14.11       21.32      2.86 o
  -7   8  11       29.28       29.70      2.45 o
  -6   8  11       24.41       27.50      4.50 o
  -5   8  11        0.01        1.55      1.90 o
  -4   8  11      170.93      189.61     13.28 o
  -3   8  11        2.75        1.15      1.68 o
  -2   8  11        4.70        3.70      2.21 o
  -1   8  11        1.88       -0.27      3.16 o
   0   8  11       14.73       11.54      4.95 o
   1   8  11        2.43        0.44      2.52 o
  -6   9  11       19.49       29.13      2.65 o
  -5   9  11        0.12        2.95      1.43 o
  -4   9  11        0.41        2.81      1.49 o
  -3   9  11        0.01        1.74      2.41 o
  -2   9  11        0.77        1.41      3.24 o
  -1   9  11        1.13       -0.52      2.10 o
 -10   0  12       41.61       52.75      4.14 o
  -8   0  12        3.74        3.37      1.62 o
  -6   0  12       54.57       51.68      3.92 o
  -4   0  12      238.99      214.01      6.40 o
  -2   0  12      302.35      298.49      8.37 o
   0   0  12      183.45      172.77      6.19 o
   2   0  12        0.05        2.39      2.30 o
   4   0  12        1.33       -1.71      2.39 o
 -11   1  12       34.98       38.23      2.69 o
 -10   1  12      131.57      133.22      4.75 o
  -9   1  12        0.00        0.61      1.00 o
  -8   1  12        0.06        1.09      0.99 o
  -7   1  12       13.96       15.35      1.64 o
  -6   1  12      108.67      101.72      3.95 o
  -5   1  12        0.19        1.87      0.79 o
  -4   1  12       14.79       12.18      1.53 o
  -3   1  12       79.13       72.25      2.82 o
  -2   1  12      202.11      168.04      4.11 o
  -1   1  12       42.56       42.81      2.06 o
   0   1  12        1.71        2.11      0.94 o
   1   1  12        9.63       13.83      2.07 o
   2   1  12        4.45        5.77      1.72 o
   3   1  12       39.91       37.31      3.90 o
   4   1  12       89.98       79.78      4.90 o
 -11   2  12        0.25       -0.92      0.92 o
 -10   2  12       51.40       47.43      2.70 o
  -9   2  12       29.55       24.99      2.94 o
  -8   2  12       23.58       22.27      1.94 o
  -7   2  12       30.30       29.58      2.20 o
  -6   2  12        3.83        2.42      1.07 o
  -5   2  12        7.31        6.55      0.87 o
  -4   2  12        2.82        1.18      0.71 o
  -3   2  12        4.66        5.23      1.12 o
  -2   2  12        0.07        0.05      0.81 o
  -1   2  12      179.59      168.47      4.28 o
   0   2  12        3.61        3.13      1.29 o
   1   2  12        1.18        1.47      1.73 o
   2   2  12        0.03        0.15      1.77 o
   3   2  12      122.10      117.42      5.79 o
   4   2  12      149.67      148.92      9.51 o
 -11   3  12        0.05        0.61      2.47 o
 -10   3  12        9.81        4.03      2.41 o
  -9   3  12        0.02        2.56      1.10 o
  -8   3  12      297.57      311.57      7.96 o
  -7   3  12      113.99      116.03      4.30 o
  -6   3  12      118.28      126.16      3.74 o
  -5   3  12       44.32       45.09      2.19 o
  -4   3  12       78.47       71.14      3.07 o
  -3   3  12      134.92      127.84      3.47 o
  -2   3  12        0.15        0.01      0.87 o
  -1   3  12        3.78        4.03      0.99 o
   0   3  12       11.37       10.35      1.45 o
   1   3  12       12.40       12.36      2.19 o
   2   3  12       27.24       25.17      2.94 o
   3   3  12        3.43        6.22      2.92 o
 -11   4  12       12.37       14.09      1.60 o
 -10   4  12        1.07        1.52      0.95 o
  -9   4  12       32.59       35.83      3.13 o
  -8   4  12      101.56       99.43      3.96 o
  -7   4  12       62.14       64.87      3.11 o
  -6   4  12       55.14       50.71      2.28 o
  -5   4  12       23.54       23.03      1.65 o
  -4   4  12       20.04       17.65      1.31 o
  -3   4  12       32.19       29.57      1.67 o
  -2   4  12       42.70       39.87      1.97 o
  -1   4  12       31.60       31.01      1.82 o
   0   4  12       52.72       51.66      2.73 o
   1   4  12        0.14        0.69      2.09 o
   2   4  12       14.50       11.45      2.20 o
   3   4  12       22.86       22.47      4.01 o
 -10   5  12       15.64       19.71      1.47 o
  -9   5  12        2.68        5.84      2.32 o
  -8   5  12        3.68        3.80      1.01 o
  -7   5  12        6.45        9.39      1.28 o
  -6   5  12       48.56       44.38      2.17 o
  -5   5  12       75.38       74.50      2.92 o
  -4   5  12        8.14       10.64      1.92 o
  -3   5  12      252.35      265.12      5.57 o
  -2   5  12       70.59       75.88      2.76 o
  -1   5  12        7.18        5.70      1.29 o
   0   5  12      117.45      116.49      5.52 o
   1   5  12        5.07        5.63      2.17 o
   2   5  12        3.02        3.86      1.73 o
  -9   6  12       57.21       72.25      3.41 o
  -8   6  12        0.20        1.57      1.16 o
  -7   6  12        0.05        1.66      0.87 o
  -6   6  12       57.46       55.72      2.47 o
  -5   6  12       72.06       74.29      2.97 o
  -4   6  12      187.13      188.09      4.47 o
  -3   6  12      261.85      279.89      5.85 o
  -2   6  12       30.07       29.96      1.82 o
  -1   6  12       19.62       17.49      1.80 o
   0   6  12        3.27        1.54      2.49 o
   1   6  12       45.20       47.92      3.71 o
   2   6  12       13.26        9.33      2.21 o
  -8   7  12       18.48       21.73      3.16 o
  -7   7  12       23.58       26.59      3.97 o
  -6   7  12       82.06       86.79      3.17 o
  -5   7  12        6.89        7.46      2.43 o
  -4   7  12       46.31       47.80      5.07 o
  -3   7  12       28.77       27.95      4.93 o
  -2   7  12        0.94       -0.45      3.80 o
  -1   7  12       10.16       12.06      2.56 o
   0   7  12        5.08        5.61      2.13 o
   1   7  12       12.94       15.92      2.65 o
  -7   8  12       16.33       26.18      3.20 o
  -6   8  12      113.20      120.27      5.12 o
  -5   8  12       36.64       43.07      3.00 o
  -4   8  12       10.91       13.05      3.07 o
  -3   8  12       44.99       45.44      4.52 o
  -2   8  12       49.98       57.03      6.57 o
  -1   8  12        3.56        2.29      5.97 o
 -11   0  13        0.45       -0.26      1.66 o
  -9   0  13        6.56       10.70      2.26 o
  -7   0  13        1.66        2.35      1.49 o
  -5   0  13       61.97       52.81      2.95 o
  -3   0  13       18.91       27.27      2.34 o
  -1   0  13      167.65      163.66      6.06 o
   1   0  13        2.96        2.13      2.26 o
   3   0  13        3.21        1.62      2.47 o
 -11   1  13       21.48       34.31      2.52 o
 -10   1  13       13.86       14.94      1.81 o
  -9   1  13       37.26       46.90      3.01 o
  -8   1  13       51.33       50.53      2.86 o
  -7   1  13        5.23        7.61      1.33 o
  -6   1  13       18.69       15.10      1.64 o
  -5   1  13        7.06       11.71      1.15 o
  -4   1  13       24.75       27.26      1.60 o
  -3   1  13       19.11       15.26      1.35 o
  -2   1  13      177.76      175.44      4.39 o
  -1   1  13        5.73        7.76      1.14 o
   0   1  13        7.92       10.09      2.00 o
   1   1  13        6.79        8.09      1.90 o
   2   1  13       14.41       14.06      2.30 o
   3   1  13       24.55       16.05      2.57 o
 -11   2  13        0.17        0.13      0.96 o
 -10   2  13        6.77        6.29      1.32 o
  -9   2  13       15.74       19.19      2.17 o
  -8   2  13        6.04        4.45      1.22 o
  -7   2  13      254.28      250.72      7.12 o
  -6   2  13       35.89       37.03      2.50 o
  -5   2  13       36.30       35.62      1.76 o
  -4   2  13      116.34      101.69      3.07 o
  -3   2  13       67.74       66.43      2.53 o
  -2   2  13       12.32       12.42      1.31 o
  -1   2  13       54.12       50.11      2.60 o
   0   2  13        2.74        2.67      1.66 o
   1   2  13        2.33        3.28      1.71 o
   2   2  13       36.62       32.36      3.18 o
 -10   3  13       32.37       40.52      2.62 o
  -9   3  13       45.53       45.09      2.79 o
  -8   3  13       28.52       26.36      2.12 o
  -7   3  13        8.87        8.40      1.40 o
  -6   3  13      402.13      394.30     10.40 o
  -5   3  13       74.45       71.83      2.92 o
  -4   3  13       16.17       13.53      1.25 o
  -3   3  13        1.43        0.30      0.80 o
  -2   3  13       32.55       31.66      1.84 o
  -1   3  13       16.37       15.21      1.44 o
   0   3  13        7.67        7.20      1.98 o
   1   3  13       17.57       15.59      2.51 o
   2   3  13       26.47       32.97      3.33 o
 -10   4  13        0.99        5.15      1.20 o
  -9   4  13        7.16        8.62      1.40 o
  -8   4  13        3.09        1.89      1.02 o
  -7   4  13       84.20       76.45      3.57 o
  -6   4  13      160.16      167.68      5.85 o
  -5   4  13       21.92       26.51      1.83 o
  -4   4  13       64.49       61.12      2.41 o
  -3   4  13        0.64        0.29      0.87 o
  -2   4  13       52.37       46.43      2.21 o
  -1   4  13        0.77        1.65      1.11 o
   0   4  13        1.70        1.60      1.71 o
   1   4  13       19.24       18.36      2.64 o
   2   4  13       15.04       10.74      2.17 o
  -9   5  13       17.69       21.57      1.94 o
  -8   5  13       56.89       62.06      3.21 o
  -7   5  13       12.80       16.56      1.67 o
  -6   5  13       53.21       56.42      2.55 o
  -5   5  13       81.04       79.72      3.15 o
  -4   5  13      140.36      144.77      3.89 o
  -3   5  13      151.16      173.59      4.43 o
  -2   5  13        4.91        5.94      1.40 o
  -1   5  13       81.62       77.45      3.47 o
   0   5  13      113.90      111.13      7.12 o
   1   5  13       49.57       52.48      3.99 o
  -8   6  13        1.67        4.97      1.68 o
  -7   6  13       31.35       31.94      2.26 o
  -6   6  13        5.46        8.01      2.00 o
  -5   6  13        0.02        1.57      0.87 o
  -4   6  13      178.99      187.29      5.27 o
  -3   6  13       80.10       84.05      3.03 o
  -2   6  13       49.19       52.25      2.85 o
  -1   6  13        0.87       -1.03      1.77 o
   0   6  13        8.86       10.79      2.40 o
  -7   7  13       17.47       20.98      2.60 o
  -6   7  13        0.24        4.48      1.92 o
  -5   7  13        1.89        5.20      2.00 o
  -4   7  13        4.18        4.52      2.39 o
  -3   7  13        0.43        0.33      1.46 o
  -2   7  13        0.06       -0.77      1.85 o
  -1   7  13        4.06        1.82      2.01 o
 -10   0  14        0.04        2.86      1.71 o
  -8   0  14        1.04       -0.38      1.49 o
  -6   0  14       12.15       12.54      2.43 o
  -4   0  14       77.41       62.16      3.45 o
  -2   0  14       32.43       32.74      2.68 o
   0   0  14        0.55        2.26      2.26 o
 -10   1  14        1.93        7.86      2.41 o
  -9   1  14        5.69        3.80      1.15 o
  -8   1  14       12.28       11.74      1.61 o
  -7   1  14        1.40        3.18      1.15 o
  -6   1  14      151.10      148.93      5.37 o
  -5   1  14      122.01      111.82      3.28 o
  -4   1  14       12.68       12.42      1.28 o
  -3   1  14      118.07      110.59      3.43 o
  -2   1  14        9.16       11.75      1.38 o
  -1   1  14       14.66       15.86      1.51 o
   0   1  14        0.28        1.62      1.59 o
   1   1  14        0.59        1.24      2.11 o
 -10   2  14        3.81        5.50      1.30 o
  -9   2  14       11.90       13.06      1.88 o
  -8   2  14      131.01      138.59      5.18 o
  -7   2  14      142.84      134.82      5.08 o
  -6   2  14        1.48        2.13      1.10 o
  -5   2  14       11.56        9.42      1.29 o
  -4   2  14       13.07       14.72      1.62 o
  -3   2  14        3.60        4.07      1.09 o
  -2   2  14        5.08        4.50      1.11 o
  -1   2  14        0.14        0.79      1.23 o
   0   2  14        1.86        2.04      1.71 o
   1   2  14        4.08        5.87      1.99 o
  -9   3  14        6.39       13.65      3.03 o
  -8   3  14      128.95      138.77      5.20 o
  -7   3  14       91.00       98.47      4.30 o
  -6   3  14      142.59      139.76      5.26 o
  -5   3  14       85.12       87.15      3.39 o
  -4   3  14       21.67       20.94      1.54 o
  -3   3  14       18.12       14.68      1.41 o
  -2   3  14       14.82       16.40      1.50 o
  -1   3  14        2.84        3.73      1.23 o
   0   3  14        0.41       -0.48      1.76 o
   1   3  14        1.41        2.95      2.00 o
  -9   4  14       17.37       17.45      1.88 o
  -8   4  14      110.68      114.20      6.69 o
  -7   4  14       38.47       38.11      3.07 o
  -6   4  14      212.26      231.20      7.09 o
  -5   4  14       56.27       57.71      2.78 o
  -4   4  14        2.34        3.04      0.99 o
  -3   4  14        1.81        2.03      1.04 o
  -2   4  14       57.36       56.96      2.57 o
  -1   4  14       12.23       10.94      1.58 o
   0   4  14        0.19       -1.72      1.72 o
  -8   5  14        0.85        2.53      1.17 o
  -7   5  14        1.65        3.21      1.15 o
  -6   5  14        1.58        2.52      1.07 o
  -5   5  14       52.10       54.72      2.91 o
  -4   5  14      194.56      204.17      5.73 o
  -3   5  14        7.88        8.76      1.32 o
  -2   5  14        1.77        1.84      1.11 o
  -1   5  14       48.20       52.93      3.03 o
  -7   6  14        3.41        5.11      1.18 o
  -6   6  14        1.41        2.37      0.99 o
  -5   6  14       44.64       47.80      2.55 o
  -4   6  14       79.67       89.56      3.63 o
  -3   6  14       29.16       34.95      2.65 o
  -2   6  14        7.42        8.37      2.36 o
  -9   0  15        2.06        5.20      2.05 o
  -7   0  15        0.13        0.26      1.54 o
  -5   0  15       11.31        8.47      1.52 o
  -3   0  15        6.29        5.56      1.48 o
  -1   0  15       64.80       70.12      4.17 o
  -9   1  15       11.89       13.86      2.07 o
  -8   1  15       62.29       66.83      3.62 o
  -7   1  15        6.03        7.12      3.09 o
  -6   1  15       32.41       30.27      2.46 o
  -5   1  15        3.22        1.34      1.55 o
  -4   1  15        0.93        2.05      0.92 o
  -3   1  15        0.04        2.13      0.92 o
  -2   1  15        1.26        4.13      1.08 o
  -1   1  15       16.50       17.00      1.61 o
  -9   2  15        0.03       -0.40      1.08 o
  -8   2  15       18.92       19.80      2.69 o
  -7   2  15        0.30        2.25      1.11 o
  -6   2  15       13.92       12.31      1.73 o
  -5   2  15       18.61       17.40      1.71 o
  -4   2  15        0.74        0.98      0.94 o
  -3   2  15        1.81        1.68      0.99 o
  -2   2  15        0.01       -0.03      0.95 o
  -1   2  15        2.11        3.14      1.29 o
  -8   3  15        4.85        4.95      2.05 o
  -7   3  15      287.12      305.36      9.57 o
  -6   3  15       89.23      103.17      4.62 o
  -5   3  15        0.06        0.71      1.02 o
  -4   3  15       19.31       20.07      1.60 o
  -3   3  15        0.27        0.50      0.97 o
  -2   3  15        1.22        0.92      1.09 o
  -1   3  15        5.27        5.11      2.09 o
  -7   4  15       56.62       54.87      5.39 o
  -6   4  15       32.44       36.86      4.03 o
  -5   4  15       61.60       57.20      2.88 o
  -4   4  15       19.43       16.23      1.74 o
  -3   4  15       17.64       21.84      1.77 o
  -2   4  15       20.53       20.13      1.74 o
  -5   5  15       11.75       19.20      2.07 o
  -4   5  15       18.16       24.95      2.05 o
  -6   0  16        0.80        0.26      1.62 o
  -4   0  16       46.98       61.19      3.76 o
  -7   1  16       18.65       23.60      4.52 o
  -6   1  16       11.00       15.22      1.88 o
  -5   1  16        1.97        2.89      1.13 o
  -4   1  16       10.28       12.74      1.47 o
  -3   1  16        8.78       10.64      1.37 o
  -6   2  16      137.30      153.51      5.97 o
  -5   2  16        0.89        0.93      1.10 o
  -4   2  16        2.56        2.67      1.03 o
 
